# Supplementary material for: ﻿Taxonomic study of Hydnoporia (Hymenochaetales, Hymenochaetaceae) in East Asia with two new species
Source: MycoKeys. 2024 Nov 25;111:1–20. doi: 10.3897/mycokeys.111.137347 (PMC11612637; doi:10.3897/mycokeys.111.137347)
Supplement: XML Treatment for Hydnoporia orienticorrugata [file mycokeys.111.137347-treatment1.xml]

<!DOCTYPE tp:taxon-treatment
  PUBLIC "-//TaxonX//DTD Taxonomic Treatment Publishing DTD v0 20100105//EN" "tax-treatment-NSO.dtd">
<tp:taxon-treatment xmlns:tp="http://www.plazi.org/taxpub"><tp:treatment-meta><kwd-group><label>Taxon classification</label><kwd>
                <named-content content-type="kingdom">Fungi</named-content>
              </kwd><kwd>
                <named-content content-type="order">Hymenochaetales</named-content>
              </kwd><kwd>
                <named-content content-type="family">Hymenochaetaceae</named-content>
              </kwd></kwd-group><mixed-citation publication-type="journal"><person-group><name><surname>Cho</surname><given-names>Minseo</given-names></name><name><surname>Cho</surname><given-names>Yoonhee</given-names></name><name><surname>Kwon</surname><given-names>Sun Lul</given-names></name><name><surname>Kim</surname><given-names>Dohye</given-names></name><name><surname>Hosaka</surname><given-names>Kentaro</given-names></name><name><surname>Lim</surname><given-names>Young Woon</given-names></name><name><surname>Kim</surname><given-names>Jae-Jin</given-names></name></person-group><article-title>﻿Taxonomic study of <italic><tp:taxon-name><tp:taxon-name-part taxon-name-part-type="genus" reg="Hydnoporia">Hydnoporia</tp:taxon-name-part></tp:taxon-name></italic> (<tp:taxon-name><tp:taxon-name-part taxon-name-part-type="genus" reg="Hymenochaetales">Hymenochaetales</tp:taxon-name-part></tp:taxon-name>, <tp:taxon-name><tp:taxon-name-part taxon-name-part-type="family">Hymenochaetaceae</tp:taxon-name-part></tp:taxon-name>) in East Asia with two new species</article-title><source>MycoKeys</source><day>25</day><month>11</month><year>2024</year><volume>111</volume><fpage>1</fpage><lpage>20</lpage><pub-id pub-id-type="doi">10.3897/mycokeys.111.137347</pub-id></mixed-citation></tp:treatment-meta><tp:nomenclature><label>﻿</label><tp:taxon-name>
              <object-id xmlns:xlink="http://www.w3.org/1999/xlink" content-type="arpha" xlink:type="simple">AA854E44-DA96-5F19-8281-60C17BCFC6E9</object-id>
              <tp:taxon-name-part taxon-name-part-type="genus" reg="Hydnoporia">Hydnoporia</tp:taxon-name-part>
              <tp:taxon-name-part taxon-name-part-type="species" reg="orienticorrugata">orienticorrugata</tp:taxon-name-part>
              <object-id xmlns:xlink="http://www.w3.org/1999/xlink" content-type="mycobank" xlink:type="simple">854671</object-id>
            </tp:taxon-name><tp:taxon-authority>M.Cho, Y.Cho, Y.W.Lim &amp; J.J.Kim</tp:taxon-authority><tp:taxon-status xmlns:xlink="http://www.w3.org/1999/xlink" xlink:type="simple">sp. nov.</tp:taxon-status><xref ref-type="fig" rid="F3">Fig. 3</xref></tp:nomenclature><tp:treatment-sec sec-type="diagnosis" id="SECID0EH3BI"><title>Diagnosis.</title><p>Resupinate, effused basidiome, smooth, brown to reddish brown hymenial surface, sterile margin; cylindrical basidia with 10.3–15.9 × 2.8–4.0 μm, sharp-pointed setae with widened basal part and 35.0–64.6 × 8.1–13.2 μm, narrowly cylindrical to allantoid basidiospores with 4.4–5.8 × 1.5–2.0 μm, and growing on an angiosperm branch (a few on gymnosperm branches).</p></tp:treatment-sec><tp:treatment-sec sec-type="material" id="SECID0EW3BI"><title>Type.</title><p>Korea • Gangwon-do, Pyeongchang-gun, Mt. Heungjeong, <named-content xmlns:xlink="http://www.w3.org/1999/xlink" content-type="dwc:verbatimCoordinates" xlink:type="simple"><named-content content-type="geo-json" specific-use="{&#34;type&#34;:&#34;Point&#34;,&#34;coordinates&#34;:[128.537500,38.095167]}" id="NCID0E63BI" xlink:type="simple">37°65.71'N, 128°32.25'E</named-content></named-content>, alt. 800 m, 30 Oct 2015, Y. W. Lim, (<bold><italic>holotype</italic></bold>: NIBRFG0000516804; <bold><italic>isotype</italic></bold>: SFC20151030-12).</p></tp:treatment-sec><tp:treatment-sec sec-type="description" id="SECID0EK4BI"><title>Description.</title><p><bold><italic>Basidiome</italic></bold> resupinate, effused, thin, covering up to 0.1 mm thick. <bold><italic>Hymenial surface</italic></bold> smooth, membranaceous, crustaceous, with many cracks, brown (7.5YR, 4/2) to reddish brown (5YR, 5/3). <bold><italic>Margin</italic></bold> sterile, even, concolorous with that of the center. <bold><italic>Hyphal system</italic></bold> dimitic; generative hyphae septate, branched, without a clamp connection, thick-walled, few thin-walled, hyaline, 2.7–3.5 μm. Skeletal hyphae aseptate, unbranched, without a clamp connection, thick-walled, reddish-yellow (5YR, 7/8) to yellow (10YR, 7/8), 3.4–4.4 μm.</p><fig id="F3" position="float" orientation="portrait"><object-id xmlns:xlink="http://www.w3.org/1999/xlink" content-type="doi" xlink:type="simple">10.3897/mycokeys.111.137347.figure3</object-id><object-id xmlns:xlink="http://www.w3.org/1999/xlink" content-type="arpha" xlink:type="simple">D5B57479-CF80-5EAE-BFD9-DF05B88580EA</object-id><label>Figure 3.</label><caption><p>Morphological characteristics of <italic><tp:taxon-name><tp:taxon-name-part taxon-name-part-type="genus" reg="Hydnoporia">Hydnoporia</tp:taxon-name-part><tp:taxon-name-part taxon-name-part-type="species" reg="orienticorrugata">orienticorrugata</tp:taxon-name-part></tp:taxon-name></italic> (NIBRFG0000516804, holotype) <bold>A</bold> basidiome <bold>B</bold> microscopic features, <bold>s</bold> basidiospores; <bold>b1</bold> basidia; <bold>b2</bold> basidioles; <bold>h1</bold> generative hyphae; <bold>h2</bold> skeletal hyphae; <bold>se</bold> setae. Scale bars: 10 μm (<bold>B</bold>).</p></caption><graphic xmlns:xlink="http://www.w3.org/1999/xlink" xlink:href="mycokeys-111-001-g003.jpg" position="float" orientation="portrait" xlink:type="simple" id="oo_1182969.jpg"><uri content-type="original_file" xlink:type="simple">https://binary.pensoft.net/fig/1182969</uri></graphic></fig><p><bold><italic>Basidia</italic></bold> cylindrical, 4-spored, smooth, thin-walled, hyaline, 10.3–15.9(–16.6) × 2.8–4.0 μm. <bold><italic>Setae</italic></bold> sharp-pointed, few blunt-pointed, encrusted with crystals, distinctly widened basal part, smooth, bearing narrow lumen, thick-walled, reddish-brown (2.5YR, 4/4), 35.0–64.6 × 8.1–13.2(–14.2) μm. <bold><italic>Basidiospores</italic></bold> narrowly cylindrical to allantoid, smooth, slightly curved, thin-walled, hyaline, with narrow apex, a few bearing oil droplets, 4.4–5.8(–6.1) × 1.5–2.0 μm, L = 5.10 μm, W = 1.72 μm, Q = 2.53–3.44, n = 21.</p></tp:treatment-sec><tp:treatment-sec sec-type="distribution" id="SECID0E56BI"><title>Distribution.</title><p>East Asia (Korea, China).</p></tp:treatment-sec><tp:treatment-sec sec-type="ecology" id="SECID0EDACI"><title>Ecology.</title><p>Grew on an angiosperm branch in mixed hardwood forest, although a few grew on gymnosperm branches.</p></tp:treatment-sec><tp:treatment-sec sec-type="etymology" id="SECID0EIACI"><title>Etymology.</title><p>Named after its distribution in East Asian regions and morphological similarity to <italic><tp:taxon-name><tp:taxon-name-part taxon-name-part-type="genus" reg="Hydnoporia">Hydnoporia</tp:taxon-name-part><tp:taxon-name-part taxon-name-part-type="species" reg="corrugata">corrugata</tp:taxon-name-part></tp:taxon-name></italic>.</p></tp:treatment-sec><tp:treatment-sec sec-type="material" id="SECID0EZACI"><title>Additional specimens examined.</title><p>Korea • Gangwon-do, Pyeongchang-gun, Odaesan National Park, <named-content xmlns:xlink="http://www.w3.org/1999/xlink" content-type="dwc:verbatimCoordinates" xlink:type="simple"><named-content content-type="geo-json" specific-use="{&#34;type&#34;:&#34;Point&#34;,&#34;coordinates&#34;:[128.587500,37.734333]}" id="NCID0ECBCI" xlink:type="simple">37°44.06'N, 128°35.25'E</named-content></named-content>, alt. 690 m, 19 Oct 2012, Y. Jang &amp; S. Jang, KUC20121019-16; Korea • Gangwon-do, Pyeongchang-gun, Odaesan National Park, <named-content xmlns:xlink="http://www.w3.org/1999/xlink" content-type="dwc:verbatimCoordinates" xlink:type="simple"><named-content content-type="geo-json" specific-use="{&#34;type&#34;:&#34;Point&#34;,&#34;coordinates&#34;:[128.583833,37.738333]}" id="NCID0EKBCI" xlink:type="simple">37°44.30'N, 128°35.03'E</named-content></named-content>, alt. 660 m, 23 Nov 2012, Y. Jang &amp; S. Jang, KUC20121123-05; Korea • Gangwon-do, Pyeongchang-gun, Odaesan National Park, <named-content xmlns:xlink="http://www.w3.org/1999/xlink" content-type="dwc:verbatimCoordinates" xlink:type="simple"><named-content content-type="geo-json" specific-use="{&#34;type&#34;:&#34;Point&#34;,&#34;coordinates&#34;:[128.583833,37.734000]}" id="NCID0ESBCI" xlink:type="simple">37°44.04'N, 128°35.03'E</named-content></named-content>, alt. 680 m, 01 Oct 2013, Y. Jang &amp; S. Jang, KUC20131001-21; Korea • Gangwon-do, Injae-gun, Mt. Bangtae, <named-content xmlns:xlink="http://www.w3.org/1999/xlink" content-type="dwc:verbatimCoordinates" xlink:type="simple"><named-content content-type="geo-json" specific-use="{&#34;type&#34;:&#34;Point&#34;,&#34;coordinates&#34;:[128.518667,38.458833]}" id="NCID0E1BCI" xlink:type="simple">37°87.53'N, 128°31.12'E</named-content></named-content>, alt. 390 m, 12 Feb 2015, Y. W. Lim, SFC20150212-01.</p></tp:treatment-sec><tp:treatment-sec sec-type="notes" id="SECID0E6BCI"><title>Notes.</title><p>Our specimens were phylogenetically well grouped with the Chinese specimens (He 761, He 839, and CLZhao 938), which were labeled either as <italic><tp:taxon-name><tp:taxon-name-part taxon-name-part-type="genus" reg="Hymenochaete">Hymenochaete</tp:taxon-name-part><tp:taxon-name-part taxon-name-part-type="species" reg="corrugata">corrugata</tp:taxon-name-part></tp:taxon-name></italic>, <italic><tp:taxon-name><tp:taxon-name-part taxon-name-part-type="genus" reg="Hymenochaetopsis">Hymenochaetopsis</tp:taxon-name-part><tp:taxon-name-part taxon-name-part-type="species" reg="corrugata">corrugata</tp:taxon-name-part></tp:taxon-name></italic>, or <italic><tp:taxon-name><tp:taxon-name-part taxon-name-part-type="genus" reg="Pseudochaete">Pseudochaete</tp:taxon-name-part><tp:taxon-name-part taxon-name-part-type="species" reg="corrugata">corrugata</tp:taxon-name-part></tp:taxon-name></italic> (<xref ref-type="bibr" rid="B13">He and Dai 2012</xref>; <xref ref-type="bibr" rid="B45">Yang et al. 2016</xref>) (Figs <xref ref-type="fig" rid="F1">1</xref>, <xref ref-type="fig" rid="F2">2</xref>). Other than these three specimens and KUC20121019-16 from Korea, no other records were found in East Asia, even when the other synonyms of <italic><tp:taxon-name><tp:taxon-name-part taxon-name-part-type="genus" reg="Hymenochaetopsis">H.</tp:taxon-name-part><tp:taxon-name-part taxon-name-part-type="species" reg="corrugata">corrugata</tp:taxon-name-part></tp:taxon-name></italic> were considered. Nevertheless, the East Asian clade formed a distinct clade from the clade with European <italic><tp:taxon-name><tp:taxon-name-part taxon-name-part-type="genus" reg="Hydnoporia">Hyd.</tp:taxon-name-part><tp:taxon-name-part taxon-name-part-type="species" reg="corrugata">corrugata</tp:taxon-name-part></tp:taxon-name></italic>, which included the neotype specimen from Norway (O F-247869). Our findings conform to those of an earlier study, which suggested that sequences identified as <italic><tp:taxon-name><tp:taxon-name-part taxon-name-part-type="genus" reg="Hydnoporia">Hyd.</tp:taxon-name-part><tp:taxon-name-part taxon-name-part-type="species" reg="corrugata">corrugata</tp:taxon-name-part></tp:taxon-name></italic> in Korea and China could represent a novel species (<xref ref-type="bibr" rid="B23">Miettinen et al. 2019</xref>). <italic><tp:taxon-name><tp:taxon-name-part taxon-name-part-type="genus" reg="Hydnoporia">Hydnoporia</tp:taxon-name-part><tp:taxon-name-part taxon-name-part-type="species" reg="orienticorrugata">orienticorrugata</tp:taxon-name-part></tp:taxon-name></italic> sp. nov. has micromorphological characteristics similar to those of <italic><tp:taxon-name><tp:taxon-name-part taxon-name-part-type="genus" reg="Hydnoporia">Hyd.</tp:taxon-name-part><tp:taxon-name-part taxon-name-part-type="species" reg="corrugata">corrugata</tp:taxon-name-part></tp:taxon-name></italic>, but the latter has a grey to pale brown hymenial surface (<xref ref-type="bibr" rid="B23">Miettinen et al. 2019</xref>) that differs from the new species. Additionally, <italic><tp:taxon-name><tp:taxon-name-part taxon-name-part-type="genus" reg="Hydnoporia">Hyd.</tp:taxon-name-part><tp:taxon-name-part taxon-name-part-type="species" reg="orienticorrugata">orienticorrugata</tp:taxon-name-part></tp:taxon-name></italic> occurs on angiosperm and gymnosperm branches in Korea and China (<xref ref-type="bibr" rid="B13">He and Dai 2012</xref>) whereas <italic><tp:taxon-name><tp:taxon-name-part taxon-name-part-type="genus" reg="Hydnoporia">H.</tp:taxon-name-part><tp:taxon-name-part taxon-name-part-type="species" reg="corrugata">corrugata</tp:taxon-name-part></tp:taxon-name></italic> occurs only on angiosperm branches and seems to be restricted to Europe (Austria, England, Ireland, Norway, Russia, and Sweden) (<xref ref-type="bibr" rid="B7">Fries 1815</xref>; <xref ref-type="bibr" rid="B10">Grundy et al. 2012</xref>; <xref ref-type="bibr" rid="B23">Miettinen et al. 2019</xref>).</p></tp:treatment-sec><tp:treatment-sec><!--Section generated to contain objects referenced in tp:taxon-treatment.--><fig id="F1" position="float" orientation="portrait"><object-id xmlns:xlink="http://www.w3.org/1999/xlink" content-type="doi" xlink:type="simple">10.3897/mycokeys.111.137347.figure1</object-id><object-id xmlns:xlink="http://www.w3.org/1999/xlink" content-type="arpha" xlink:type="simple">9B64263C-3FD2-58C9-B760-C4FBEE097C15</object-id><label>Figure 1.</label><caption><p><abbrev xmlns:xlink="http://www.w3.org/1999/xlink" xlink:title="Bayesian inference" id="ABBRID0EJSBI" xlink:type="simple">BI</abbrev> tree based on the <abbrev xmlns:xlink="http://www.w3.org/1999/xlink" xlink:title="internal transcribed spacer" id="ABBRID0ENSBI" xlink:type="simple">ITS</abbrev> sequence datasets. The node numbers indicate the bootstrap support values (BS) above 70% and posterior probabilities (PP) over 0.7 as BS/PP. <italic><tp:taxon-name><tp:taxon-name-part taxon-name-part-type="genus" reg="Hydnoporia">Hydnoporia</tp:taxon-name-part></tp:taxon-name></italic> specimens examined in this study are shown in bold. Newly generated sequences in this study are shown in blue and bold. <italic><tp:taxon-name><tp:taxon-name-part taxon-name-part-type="genus" reg="Porodaedalea">Porodaedalea</tp:taxon-name-part><tp:taxon-name-part taxon-name-part-type="species" reg="alpicola">alpicola</tp:taxon-name-part></tp:taxon-name></italic> (Cui 12280) is used as an outgroup. Letter codes after specimen voucher indicate ISO 3166 country code followed by the origin province. Detailed information is in Table <xref ref-type="table" rid="T1">1</xref>. Type specimens are indicated with “T”.</p></caption><graphic xmlns:xlink="http://www.w3.org/1999/xlink" xlink:href="mycokeys-111-001-g001.jpg" position="float" orientation="portrait" xlink:type="simple" id="oo_1182967.jpg"><uri content-type="original_file" xlink:type="simple">https://binary.pensoft.net/fig/1182967</uri></graphic></fig><table-wrap id="T1" position="float" orientation="portrait"><label>Table 1.</label><caption><p>List of analyzed <italic><tp:taxon-name><tp:taxon-name-part taxon-name-part-type="genus" reg="Hydnoporia">Hydnoporia</tp:taxon-name-part></tp:taxon-name></italic> specimens with GenBank accession numbers of <abbrev xmlns:xlink="http://www.w3.org/1999/xlink" xlink:title="internal transcribed spacer" id="ABBRID0EKFAE" xlink:type="simple">ITS</abbrev> and <italic><abbrev xmlns:xlink="http://www.w3.org/1999/xlink" xlink:title="translation elongation factor 1–α" id="ABBRID0EPFAE" xlink:type="simple">tef1</abbrev></italic> sequences.</p></caption><table id="TID0EVGAI" rules="all"><tbody><tr><th rowspan="2" colspan="1">Species name</th><th rowspan="2" colspan="1">Specimen voucher</th><th rowspan="2" colspan="1">Country</th><th rowspan="1" colspan="2">GenBank accession no.<sup>a</sup></th><th rowspan="2" colspan="1">References</th></tr><tr><th rowspan="1" colspan="1">
                  <abbrev xmlns:xlink="http://www.w3.org/1999/xlink" xlink:title="internal transcribed spacer" id="ABBRID0EOGAE" xlink:type="simple">ITS</abbrev>
                </th><th rowspan="1" colspan="1">
                  <italic>
                    <abbrev xmlns:xlink="http://www.w3.org/1999/xlink" xlink:title="translation elongation factor 1–α" id="ABBRID0EXGAE" xlink:type="simple">tef1</abbrev>
                  </italic>
                </th></tr><tr><td rowspan="5" colspan="1">
                  <italic>
                    <tp:taxon-name><tp:taxon-name-part taxon-name-part-type="genus" reg="Hydnoporia">Hydnoporia</tp:taxon-name-part><tp:taxon-name-part taxon-name-part-type="species" reg="corrugata">corrugata</tp:taxon-name-part></tp:taxon-name>
                  </italic>
                </td><td rowspan="1" colspan="1">Jon Klepsland 2011-7-24 (O F-247869)<sup>T</sup></td><td rowspan="1" colspan="1">Norway</td><td rowspan="1" colspan="1" style="color: #4d4d38">
                  <ext-link xmlns:xlink="http://www.w3.org/1999/xlink" ext-link-type="gen" xlink:href="MK514613" xlink:type="simple">MK514613</ext-link>
                </td><td rowspan="1" colspan="1" style="color: #4d4d38">
                  <ext-link xmlns:xlink="http://www.w3.org/1999/xlink" ext-link-type="gen" xlink:href="MK552138" xlink:type="simple">MK552138</ext-link>
                </td><td rowspan="1" colspan="1">(<xref ref-type="bibr" rid="B23">Miettinen et al. 2019</xref>)</td></tr><tr><td rowspan="1" colspan="1">KCG001</td><td rowspan="1" colspan="1">Ireland</td><td rowspan="1" colspan="1" style="color: #4d4d38">
                  <ext-link xmlns:xlink="http://www.w3.org/1999/xlink" ext-link-type="gen" xlink:href="JQ246338" xlink:type="simple">JQ246338</ext-link>
                </td><td rowspan="1" colspan="1">–</td><td rowspan="1" colspan="1">(<xref ref-type="bibr" rid="B10">Grundy et al. 2012</xref>)</td></tr><tr><td rowspan="1" colspan="1">A6_wood_6</td><td rowspan="1" colspan="1">Great Britain</td><td rowspan="1" colspan="1" style="color: #4d4d38">
                  <ext-link xmlns:xlink="http://www.w3.org/1999/xlink" ext-link-type="gen" xlink:href="JN230421" xlink:type="simple">JN230421</ext-link>
                </td><td rowspan="1" colspan="1">–</td><td rowspan="1" colspan="1">(<xref ref-type="bibr" rid="B10">Grundy et al. 2012</xref>)</td></tr><tr><td rowspan="1" colspan="1">B1_wood_inner</td><td rowspan="1" colspan="1">Ireland</td><td rowspan="1" colspan="1" style="color: #4d4d38">
                  <ext-link xmlns:xlink="http://www.w3.org/1999/xlink" ext-link-type="gen" xlink:href="JN230422" xlink:type="simple">JN230422</ext-link>
                </td><td rowspan="1" colspan="1">–</td><td rowspan="1" colspan="1">(<xref ref-type="bibr" rid="B10">Grundy et al. 2012</xref>)</td></tr><tr><td rowspan="1" colspan="1">A3_wood_2</td><td rowspan="1" colspan="1">Great Britain</td><td rowspan="1" colspan="1" style="color: #4d4d38">
                  <ext-link xmlns:xlink="http://www.w3.org/1999/xlink" ext-link-type="gen" xlink:href="JN230419" xlink:type="simple">JN230419</ext-link>
                </td><td rowspan="1" colspan="1">–</td><td rowspan="1" colspan="1">(<xref ref-type="bibr" rid="B10">Grundy et al. 2012</xref>)</td></tr><tr><td rowspan="2" colspan="1">
                  <italic>
                    <tp:taxon-name><tp:taxon-name-part taxon-name-part-type="genus" reg="Hydnoporia">Hyd.</tp:taxon-name-part><tp:taxon-name-part taxon-name-part-type="species" reg="diffissa">diffissa</tp:taxon-name-part></tp:taxon-name>
                  </italic>
                </td><td rowspan="1" colspan="1">Otto Miettinen 19463 (H 7008917)<sup>T</sup></td><td rowspan="1" colspan="1">USA, North Carolina</td><td rowspan="1" colspan="1" style="color: #4d4d38">
                  <ext-link xmlns:xlink="http://www.w3.org/1999/xlink" ext-link-type="gen" xlink:href="MK514611" xlink:type="simple">MK514611</ext-link>
                </td><td rowspan="1" colspan="1" style="color: #4d4d38">
                  <ext-link xmlns:xlink="http://www.w3.org/1999/xlink" ext-link-type="gen" xlink:href="MK552136" xlink:type="simple">MK552136</ext-link>
                </td><td rowspan="1" colspan="1">(<xref ref-type="bibr" rid="B23">Miettinen et al. 2019</xref>)</td></tr><tr><td rowspan="1" colspan="1">Otto Miettinen 17127.4 (H)</td><td rowspan="1" colspan="1">USA, New York</td><td rowspan="1" colspan="1" style="color: #4d4d38">
                  <ext-link xmlns:xlink="http://www.w3.org/1999/xlink" ext-link-type="gen" xlink:href="MK514598" xlink:type="simple">MK514598</ext-link>
                </td><td rowspan="1" colspan="1">–</td><td rowspan="1" colspan="1">(<xref ref-type="bibr" rid="B23">Miettinen et al. 2019</xref>)</td></tr><tr><td rowspan="2" colspan="1">
                  <italic>
                    <tp:taxon-name><tp:taxon-name-part taxon-name-part-type="genus" reg="Hydnoporia">Hyd.</tp:taxon-name-part><tp:taxon-name-part taxon-name-part-type="species" reg="gigasetosa">gigasetosa</tp:taxon-name-part></tp:taxon-name>
                  </italic>
                </td><td rowspan="1" colspan="1">He1461</td><td rowspan="1" colspan="1">China, Yunnan</td><td rowspan="1" colspan="1" style="color: #4d4d38">
                  <ext-link xmlns:xlink="http://www.w3.org/1999/xlink" ext-link-type="gen" xlink:href="KT828671" xlink:type="simple">KT828671</ext-link>
                </td><td rowspan="1" colspan="1">–</td><td rowspan="1" colspan="1">(<xref ref-type="bibr" rid="B45">Yang et al. 2016</xref>)</td></tr><tr><td rowspan="1" colspan="1">He1442</td><td rowspan="1" colspan="1">China, Yunnan</td><td rowspan="1" colspan="1" style="color: #4d4d38">
                  <ext-link xmlns:xlink="http://www.w3.org/1999/xlink" ext-link-type="gen" xlink:href="KT828670" xlink:type="simple">KT828670</ext-link>
                </td><td rowspan="1" colspan="1">–</td><td rowspan="1" colspan="1">(<xref ref-type="bibr" rid="B45">Yang et al. 2016</xref>)</td></tr><tr><td rowspan="11" colspan="1">
                  <bold><italic><tp:taxon-name><tp:taxon-name-part taxon-name-part-type="genus" reg="Hydnoporia">Hyd.</tp:taxon-name-part><tp:taxon-name-part taxon-name-part-type="species" reg="intricata">intricata</tp:taxon-name-part></tp:taxon-name></italic> comb. nov.</bold>
                </td><td rowspan="1" colspan="1">
                  <bold>KUC20121123-03</bold>
                </td><td rowspan="1" colspan="1">
                  <bold>Korea</bold>
                </td><td rowspan="1" colspan="1" style="color: #4d4d38">
                  <bold>
                    <ext-link xmlns:xlink="http://www.w3.org/1999/xlink" ext-link-type="gen" xlink:href="PP992254" xlink:type="simple">PP992254</ext-link>
                  </bold>
                </td><td rowspan="1" colspan="1" style="color: #4d4d38">
                  <bold>
                    <ext-link xmlns:xlink="http://www.w3.org/1999/xlink" ext-link-type="gen" xlink:href="PQ066850" xlink:type="simple">PQ066850</ext-link>
                  </bold>
                </td><td rowspan="1" colspan="1">
                  <bold>This study</bold>
                </td></tr><tr><td rowspan="1" colspan="1">
                  <bold>KUC20210428-20</bold>
                </td><td rowspan="1" colspan="1">
                  <bold>Korea</bold>
                </td><td rowspan="1" colspan="1" style="color: #4d4d38">
                  <bold>
                    <ext-link xmlns:xlink="http://www.w3.org/1999/xlink" ext-link-type="gen" xlink:href="PP992255" xlink:type="simple">PP992255</ext-link>
                  </bold>
                </td><td rowspan="1" colspan="1" style="color: #4d4d38">
                  <bold>
                    <ext-link xmlns:xlink="http://www.w3.org/1999/xlink" ext-link-type="gen" xlink:href="PQ066851" xlink:type="simple">PQ066851</ext-link>
                  </bold>
                </td><td rowspan="1" colspan="1">
                  <bold>This study</bold>
                </td></tr><tr><td rowspan="1" colspan="1">
                  <bold>KUC20211030-01</bold>
                </td><td rowspan="1" colspan="1">
                  <bold>Korea</bold>
                </td><td rowspan="1" colspan="1" style="color: #4d4d38">
                  <bold>
                    <ext-link xmlns:xlink="http://www.w3.org/1999/xlink" ext-link-type="gen" xlink:href="PP992256" xlink:type="simple">PP992256</ext-link>
                  </bold>
                </td><td rowspan="1" colspan="1" style="color: #4d4d38">
                  <bold>
                    <ext-link xmlns:xlink="http://www.w3.org/1999/xlink" ext-link-type="gen" xlink:href="PQ066852" xlink:type="simple">PQ066852</ext-link>
                  </bold>
                </td><td rowspan="1" colspan="1">
                  <bold>This study</bold>
                </td></tr><tr><td rowspan="1" colspan="1">
                  <bold>SFC20120820-11</bold>
                </td><td rowspan="1" colspan="1">
                  <bold>Korea</bold>
                </td><td rowspan="1" colspan="1" style="color: #4d4d38">
                  <bold>
                    <ext-link xmlns:xlink="http://www.w3.org/1999/xlink" ext-link-type="gen" xlink:href="PP992257" xlink:type="simple">PP992257</ext-link>
                  </bold>
                </td><td rowspan="1" colspan="1">–</td><td rowspan="1" colspan="1">
                  <bold>This study</bold>
                </td></tr><tr><td rowspan="1" colspan="1">
                  <bold>SFC20140313-01</bold>
                </td><td rowspan="1" colspan="1">
                  <bold>Korea</bold>
                </td><td rowspan="1" colspan="1" style="color: #4d4d38">
                  <bold>
                    <ext-link xmlns:xlink="http://www.w3.org/1999/xlink" ext-link-type="gen" xlink:href="PP992258" xlink:type="simple">PP992258</ext-link>
                  </bold>
                </td><td rowspan="1" colspan="1" style="color: #4d4d38">
                  <bold>
                    <ext-link xmlns:xlink="http://www.w3.org/1999/xlink" ext-link-type="gen" xlink:href="PQ066853" xlink:type="simple">PQ066853</ext-link>
                  </bold>
                </td><td rowspan="1" colspan="1">
                  <bold>This study</bold>
                </td></tr><tr><td rowspan="1" colspan="1">
                  <bold>SFC20160920-36</bold>
                </td><td rowspan="1" colspan="1">
                  <bold>Korea</bold>
                </td><td rowspan="1" colspan="1" style="color: #4d4d38">
                  <bold>
                    <ext-link xmlns:xlink="http://www.w3.org/1999/xlink" ext-link-type="gen" xlink:href="PP992259" xlink:type="simple">PP992259</ext-link>
                  </bold>
                </td><td rowspan="1" colspan="1" style="color: #4d4d38">
                  <bold>
                    <ext-link xmlns:xlink="http://www.w3.org/1999/xlink" ext-link-type="gen" xlink:href="PQ066854" xlink:type="simple">PQ066854</ext-link>
                  </bold>
                </td><td rowspan="1" colspan="1">
                  <bold>This study</bold>
                </td></tr><tr><td rowspan="1" colspan="1">
                  <bold>SFC20170822-68</bold>
                </td><td rowspan="1" colspan="1">
                  <bold>Korea</bold>
                </td><td rowspan="1" colspan="1" style="color: #4d4d38">
                  <bold>
                    <ext-link xmlns:xlink="http://www.w3.org/1999/xlink" ext-link-type="gen" xlink:href="PP992260" xlink:type="simple">PP992260</ext-link>
                  </bold>
                </td><td rowspan="1" colspan="1" style="color: #4d4d38">
                  <bold>
                    <ext-link xmlns:xlink="http://www.w3.org/1999/xlink" ext-link-type="gen" xlink:href="PQ066855" xlink:type="simple">PQ066855</ext-link>
                  </bold>
                </td><td rowspan="1" colspan="1">
                  <bold>This study</bold>
                </td></tr><tr><td rowspan="1" colspan="1">
                  <bold>SFC20170908-28</bold>
                </td><td rowspan="1" colspan="1">
                  <bold>Korea</bold>
                </td><td rowspan="1" colspan="1" style="color: #4d4d38">
                  <bold>
                    <ext-link xmlns:xlink="http://www.w3.org/1999/xlink" ext-link-type="gen" xlink:href="PP992261" xlink:type="simple">PP992261</ext-link>
                  </bold>
                </td><td rowspan="1" colspan="1" style="color: #4d4d38">
                  <bold>
                    <ext-link xmlns:xlink="http://www.w3.org/1999/xlink" ext-link-type="gen" xlink:href="PQ066856" xlink:type="simple">PQ066856</ext-link>
                  </bold>
                </td><td rowspan="1" colspan="1">
                  <bold>This study</bold>
                </td></tr><tr><td rowspan="1" colspan="1">He1181</td><td rowspan="1" colspan="1">China</td><td rowspan="1" colspan="1" style="color: #4d4d38">
                  <ext-link xmlns:xlink="http://www.w3.org/1999/xlink" ext-link-type="gen" xlink:href="JQ279609" xlink:type="simple">JQ279609</ext-link>
                </td><td rowspan="1" colspan="1">–</td><td rowspan="1" colspan="1">(<xref ref-type="bibr" rid="B13">He and Dai 2012</xref>)</td></tr><tr><td rowspan="1" colspan="1">He412</td><td rowspan="1" colspan="1">China</td><td rowspan="1" colspan="1" style="color: #4d4d38">
                  <ext-link xmlns:xlink="http://www.w3.org/1999/xlink" ext-link-type="gen" xlink:href="JQ279608" xlink:type="simple">JQ279608</ext-link>
                </td><td rowspan="1" colspan="1">–</td><td rowspan="1" colspan="1">(<xref ref-type="bibr" rid="B13">He and Dai 2012</xref>)</td></tr><tr><td rowspan="1" colspan="1">He21064</td><td rowspan="1" colspan="1">China</td><td rowspan="1" colspan="1" style="color: #4d4d38">
                  <ext-link xmlns:xlink="http://www.w3.org/1999/xlink" ext-link-type="gen" xlink:href="KC505556" xlink:type="simple">KC505556</ext-link>
                </td><td rowspan="1" colspan="1">–</td><td rowspan="1" colspan="1">Unpublished</td></tr><tr><td rowspan="2" colspan="1">
                  <italic>
                    <tp:taxon-name><tp:taxon-name-part taxon-name-part-type="genus" reg="Hydnoporia">Hyd.</tp:taxon-name-part><tp:taxon-name-part taxon-name-part-type="species" reg="lamellata">lamellata</tp:taxon-name-part></tp:taxon-name>
                  </italic>
                </td><td rowspan="1" colspan="1">Cui7629</td><td rowspan="1" colspan="1">China</td><td rowspan="1" colspan="1" style="color: #4d4d38">
                  <ext-link xmlns:xlink="http://www.w3.org/1999/xlink" ext-link-type="gen" xlink:href="JQ279603" xlink:type="simple">JQ279603</ext-link>
                </td><td rowspan="1" colspan="1">–</td><td rowspan="1" colspan="1">(<xref ref-type="bibr" rid="B13">He and Dai 2012</xref>)</td></tr><tr><td rowspan="1" colspan="1">Dai10527</td><td rowspan="1" colspan="1">China</td><td rowspan="1" colspan="1" style="color: #4d4d38">
                  <ext-link xmlns:xlink="http://www.w3.org/1999/xlink" ext-link-type="gen" xlink:href="JQ279605" xlink:type="simple">JQ279605</ext-link>
                </td><td rowspan="1" colspan="1">–</td><td rowspan="1" colspan="1">(<xref ref-type="bibr" rid="B13">He and Dai 2012</xref>)</td></tr><tr><td rowspan="4" colspan="1">
                  <italic>
                    <tp:taxon-name><tp:taxon-name-part taxon-name-part-type="genus" reg="Hydnoporia">Hyd.</tp:taxon-name-part><tp:taxon-name-part taxon-name-part-type="species" reg="laricicola">laricicola</tp:taxon-name-part></tp:taxon-name>
                  </italic>
                </td><td rowspan="1" colspan="1">Viacheslav Spirin 5400 (H)</td><td rowspan="1" colspan="1">Russia, Khabarovsk</td><td rowspan="1" colspan="1" style="color: #4d4d38">
                  <ext-link xmlns:xlink="http://www.w3.org/1999/xlink" ext-link-type="gen" xlink:href="MK514606" xlink:type="simple">MK514606</ext-link>
                </td><td rowspan="1" colspan="1" style="color: #4d4d38">
                  <ext-link xmlns:xlink="http://www.w3.org/1999/xlink" ext-link-type="gen" xlink:href="MK552132" xlink:type="simple">MK552132</ext-link>
                </td><td rowspan="1" colspan="1">(<xref ref-type="bibr" rid="B23">Miettinen et al. 2019</xref>)</td></tr><tr><td rowspan="1" colspan="1">Dai13458<sup>T</sup></td><td rowspan="1" colspan="1">China, Heilongjiang</td><td rowspan="1" colspan="1" style="color: #4d4d38">
                  <ext-link xmlns:xlink="http://www.w3.org/1999/xlink" ext-link-type="gen" xlink:href="KT828672" xlink:type="simple">KT828672</ext-link>
                </td><td rowspan="1" colspan="1">–</td><td rowspan="1" colspan="1">(<xref ref-type="bibr" rid="B45">Yang et al. 2016</xref>)</td></tr><tr><td rowspan="1" colspan="1">Dai11046</td><td rowspan="1" colspan="1">China, Nei Mongol</td><td rowspan="1" colspan="1" style="color: #4d4d38">
                  <ext-link xmlns:xlink="http://www.w3.org/1999/xlink" ext-link-type="gen" xlink:href="JQ279616" xlink:type="simple">JQ279616</ext-link>
                </td><td rowspan="1" colspan="1">–</td><td rowspan="1" colspan="1">(<xref ref-type="bibr" rid="B13">He and Dai 2012</xref>)</td></tr><tr><td rowspan="1" colspan="1">Wu 1207-122</td><td rowspan="1" colspan="1">China, Jilin</td><td rowspan="1" colspan="1" style="color: #4d4d38">
                  <ext-link xmlns:xlink="http://www.w3.org/1999/xlink" ext-link-type="gen" xlink:href="KT828673" xlink:type="simple">KT828673</ext-link>
                </td><td rowspan="1" colspan="1">–</td><td rowspan="1" colspan="1">(<xref ref-type="bibr" rid="B45">Yang et al. 2016</xref>)</td></tr><tr><td rowspan="2" colspan="1">
                  <italic>
                    <tp:taxon-name><tp:taxon-name-part taxon-name-part-type="genus" reg="Hydnoporia">Hyd.</tp:taxon-name-part><tp:taxon-name-part taxon-name-part-type="species" reg="latesetosa">latesetosa</tp:taxon-name-part></tp:taxon-name>
                  </italic>
                </td><td rowspan="1" colspan="1">He492</td><td rowspan="1" colspan="1">China, Hainan</td><td rowspan="1" colspan="1" style="color: #4d4d38">
                  <ext-link xmlns:xlink="http://www.w3.org/1999/xlink" ext-link-type="gen" xlink:href="JQ716404" xlink:type="simple">JQ716404</ext-link>
                </td><td rowspan="1" colspan="1">–</td><td rowspan="1" colspan="1">(<xref ref-type="bibr" rid="B14">He and Li 2013</xref>)</td></tr><tr><td rowspan="1" colspan="1">He502<sup>T</sup></td><td rowspan="1" colspan="1">China, Hainan</td><td rowspan="1" colspan="1" style="color: #4d4d38">
                  <ext-link xmlns:xlink="http://www.w3.org/1999/xlink" ext-link-type="gen" xlink:href="NR_120093" xlink:type="simple">NR_120093</ext-link>
                </td><td rowspan="1" colspan="1">–</td><td rowspan="1" colspan="1">(<xref ref-type="bibr" rid="B14">He and Li 2013</xref>)</td></tr><tr><td rowspan="7" colspan="1">
                  <italic>
                    <tp:taxon-name><tp:taxon-name-part taxon-name-part-type="genus" reg="Hydnoporia">Hyd.</tp:taxon-name-part><tp:taxon-name-part taxon-name-part-type="species" reg="olivacea">olivacea</tp:taxon-name-part></tp:taxon-name>
                  </italic>
                </td><td rowspan="1" colspan="1">Otto Miettinen &amp; Kelo Käppi 16044 (H 7005770)<sup>T</sup></td><td rowspan="1" colspan="1">USA, Massachusetts</td><td rowspan="1" colspan="1" style="color: #4d4d38">
                  <ext-link xmlns:xlink="http://www.w3.org/1999/xlink" ext-link-type="gen" xlink:href="MK514612" xlink:type="simple">MK514612</ext-link>
                </td><td rowspan="1" colspan="1" style="color: #4d4d38">
                  <ext-link xmlns:xlink="http://www.w3.org/1999/xlink" ext-link-type="gen" xlink:href="MK552137" xlink:type="simple">MK552137</ext-link>
                </td><td rowspan="1" colspan="1">(<xref ref-type="bibr" rid="B23">Miettinen et al. 2019</xref>)</td></tr><tr><td rowspan="1" colspan="1">P1201B</td><td rowspan="1" colspan="1">Peru</td><td rowspan="1" colspan="1" style="color: #4d4d38">
                  <ext-link xmlns:xlink="http://www.w3.org/1999/xlink" ext-link-type="gen" xlink:href="EU977192" xlink:type="simple">EU977192</ext-link>
                </td><td rowspan="1" colspan="1">–</td><td rowspan="1" colspan="1">(<xref ref-type="bibr" rid="B37">Smith et al. 2008</xref>)</td></tr><tr><td rowspan="1" colspan="1">CMH529</td><td rowspan="1" colspan="1">USA, Missouri</td><td rowspan="1" colspan="1" style="color: #4d4d38">
                  <ext-link xmlns:xlink="http://www.w3.org/1999/xlink" ext-link-type="gen" xlink:href="KF800618" xlink:type="simple">KF800618</ext-link>
                </td><td rowspan="1" colspan="1">–</td><td rowspan="1" colspan="1">(<xref ref-type="bibr" rid="B32">Rittenour et al. 2014</xref>)</td></tr><tr><td rowspan="1" colspan="1">f2Fc06</td><td rowspan="1" colspan="1">USA, Texas</td><td rowspan="1" colspan="1" style="color: #4d4d38">
                  <ext-link xmlns:xlink="http://www.w3.org/1999/xlink" ext-link-type="gen" xlink:href="GU721341" xlink:type="simple">GU721341</ext-link>
                </td><td rowspan="1" colspan="1">–</td><td rowspan="1" colspan="1">(<xref ref-type="bibr" rid="B25">Noris et al. 2011</xref>)</td></tr><tr><td rowspan="1" colspan="1">319</td><td rowspan="1" colspan="1">Antarctica</td><td rowspan="1" colspan="1" style="color: #4d4d38">
                  <ext-link xmlns:xlink="http://www.w3.org/1999/xlink" ext-link-type="gen" xlink:href="KC785573" xlink:type="simple">KC785573</ext-link>
                </td><td rowspan="1" colspan="1">–</td><td rowspan="1" colspan="1">(<xref ref-type="bibr" rid="B4">Connell and Staudigel 2013</xref>)</td></tr><tr><td rowspan="1" colspan="1">CFMR:DLL2011-223</td><td rowspan="1" colspan="1">USA, Wisconsin</td><td rowspan="1" colspan="1" style="color: #4d4d38">
                  <ext-link xmlns:xlink="http://www.w3.org/1999/xlink" ext-link-type="gen" xlink:href="KJ140712" xlink:type="simple">KJ140712</ext-link>
                </td><td rowspan="1" colspan="1">–</td><td rowspan="1" colspan="1">(<xref ref-type="bibr" rid="B2">Brazee et al. 2014</xref>)</td></tr><tr><td rowspan="1" colspan="1">CBS:126040</td><td rowspan="1" colspan="1">USA, North Carolina</td><td rowspan="1" colspan="1" style="color: #4d4d38">
                  <ext-link xmlns:xlink="http://www.w3.org/1999/xlink" ext-link-type="gen" xlink:href="MH864055" xlink:type="simple">MH864055</ext-link>
                </td><td rowspan="1" colspan="1">–</td><td rowspan="1" colspan="1">(<xref ref-type="bibr" rid="B40">Vu et al. 2019</xref>)</td></tr><tr><td rowspan="3" colspan="1">
                  <italic>
                    <tp:taxon-name><tp:taxon-name-part taxon-name-part-type="genus" reg="Hydnoporia">Hyd.</tp:taxon-name-part><tp:taxon-name-part taxon-name-part-type="species" reg="rhododendri">rhododendri</tp:taxon-name-part></tp:taxon-name>
                  </italic>
                </td><td rowspan="1" colspan="1">N. Gerhold 2005-6-3</td><td rowspan="1" colspan="1">Austria</td><td rowspan="1" colspan="1" style="color: #4d4d38">
                  <ext-link xmlns:xlink="http://www.w3.org/1999/xlink" ext-link-type="gen" xlink:href="MK514593" xlink:type="simple">MK514593</ext-link>
                </td><td rowspan="1" colspan="1">–</td><td rowspan="1" colspan="1">(<xref ref-type="bibr" rid="B23">Miettinen et al. 2019</xref>)</td></tr><tr><td rowspan="1" colspan="1">Viacheslav Spirin 6476 (H)</td><td rowspan="1" colspan="1">Russia, Primorsky Krai</td><td rowspan="1" colspan="1" style="color: #4d4d38">
                  <ext-link xmlns:xlink="http://www.w3.org/1999/xlink" ext-link-type="gen" xlink:href="MK514599" xlink:type="simple">MK514599</ext-link>
                </td><td rowspan="1" colspan="1" style="color: #4d4d38">
                  <ext-link xmlns:xlink="http://www.w3.org/1999/xlink" ext-link-type="gen" xlink:href="MK552127" xlink:type="simple">MK552127</ext-link>
                </td><td rowspan="1" colspan="1">(<xref ref-type="bibr" rid="B23">Miettinen et al. 2019</xref>)</td></tr><tr><td rowspan="1" colspan="1">Viacheslav Spirin 6450 (H)</td><td rowspan="1" colspan="1">Russia, Primorsky Krai</td><td rowspan="1" colspan="1" style="color: #4d4d38">
                  <ext-link xmlns:xlink="http://www.w3.org/1999/xlink" ext-link-type="gen" xlink:href="MK514603" xlink:type="simple">MK514603</ext-link>
                </td><td rowspan="1" colspan="1">–</td><td rowspan="1" colspan="1">(<xref ref-type="bibr" rid="B23">Miettinen et al. 2019</xref>)</td></tr><tr><td rowspan="9" colspan="1">
                  <bold><italic><tp:taxon-name><tp:taxon-name-part taxon-name-part-type="genus" reg="Hydnoporia">Hyd.</tp:taxon-name-part><tp:taxon-name-part taxon-name-part-type="species" reg="rigidula">rigidula</tp:taxon-name-part></tp:taxon-name></italic> comb. nov.</bold>
                </td><td rowspan="1" colspan="1">SFC20140314-10</td><td rowspan="1" colspan="1">Korea</td><td rowspan="1" colspan="1" style="color: #4d4d38">
                  <ext-link xmlns:xlink="http://www.w3.org/1999/xlink" ext-link-type="gen" xlink:href="KX792928" xlink:type="simple">KX792928</ext-link>
                </td><td rowspan="1" colspan="1">–</td><td rowspan="1" colspan="1">(<xref ref-type="bibr" rid="B21">Kim et al. 2016</xref>)</td></tr><tr><td rowspan="1" colspan="1">SFC20140411-08</td><td rowspan="1" colspan="1">Korea</td><td rowspan="1" colspan="1" style="color: #4d4d38">
                  <ext-link xmlns:xlink="http://www.w3.org/1999/xlink" ext-link-type="gen" xlink:href="KX792929" xlink:type="simple">KX792929</ext-link>
                </td><td rowspan="1" colspan="1">–</td><td rowspan="1" colspan="1">(<xref ref-type="bibr" rid="B21">Kim et al. 2016</xref>)</td></tr><tr><td rowspan="1" colspan="1">SFC20140411-20</td><td rowspan="1" colspan="1">Korea</td><td rowspan="1" colspan="1" style="color: #4d4d38">
                  <ext-link xmlns:xlink="http://www.w3.org/1999/xlink" ext-link-type="gen" xlink:href="KX792930" xlink:type="simple">KX792930</ext-link>
                </td><td rowspan="1" colspan="1">–</td><td rowspan="1" colspan="1">(<xref ref-type="bibr" rid="B21">Kim et al. 2016</xref>)</td></tr><tr><td rowspan="1" colspan="1">SFC20140703-24</td><td rowspan="1" colspan="1">Korea</td><td rowspan="1" colspan="1" style="color: #4d4d38">
                  <ext-link xmlns:xlink="http://www.w3.org/1999/xlink" ext-link-type="gen" xlink:href="KX792931" xlink:type="simple">KX792931</ext-link>
                </td><td rowspan="1" colspan="1">–</td><td rowspan="1" colspan="1">(<xref ref-type="bibr" rid="B21">Kim et al. 2016</xref>)</td></tr><tr><td rowspan="1" colspan="1">
                  <bold>SFC20140723-16</bold>
                </td><td rowspan="1" colspan="1">
                  <bold>Korea</bold>
                </td><td rowspan="1" colspan="1" style="color: #4d4d38">
                  <ext-link xmlns:xlink="http://www.w3.org/1999/xlink" ext-link-type="gen" xlink:href="KX792932" xlink:type="simple">KX792932</ext-link>
                </td><td rowspan="1" colspan="1" style="color: #4d4d38">
                  <bold>
                    <ext-link xmlns:xlink="http://www.w3.org/1999/xlink" ext-link-type="gen" xlink:href="PQ066857" xlink:type="simple">PQ066857</ext-link>
                  </bold>
                </td><td rowspan="1" colspan="1">(<xref ref-type="bibr" rid="B21">Kim et al. 2016</xref>), <bold>This study</bold></td></tr><tr><td rowspan="1" colspan="1">
                  <bold>SFC20160713-06</bold>
                </td><td rowspan="1" colspan="1">
                  <bold>Korea</bold>
                </td><td rowspan="1" colspan="1" style="color: #4d4d38">
                  <bold>
                    <ext-link xmlns:xlink="http://www.w3.org/1999/xlink" ext-link-type="gen" xlink:href="PP992262" xlink:type="simple">PP992262</ext-link>
                  </bold>
                </td><td rowspan="1" colspan="1" style="color: #4d4d38">
                  <bold>
                    <ext-link xmlns:xlink="http://www.w3.org/1999/xlink" ext-link-type="gen" xlink:href="PQ066858" xlink:type="simple">PQ066858</ext-link>
                  </bold>
                </td><td rowspan="1" colspan="1">
                  <bold>This study</bold>
                </td></tr><tr><td rowspan="1" colspan="1">
                  <bold>SFC20170324-10</bold>
                </td><td rowspan="1" colspan="1">
                  <bold>Korea</bold>
                </td><td rowspan="1" colspan="1" style="color: #4d4d38">
                  <bold>
                    <ext-link xmlns:xlink="http://www.w3.org/1999/xlink" ext-link-type="gen" xlink:href="PP992263" xlink:type="simple">PP992263</ext-link>
                  </bold>
                </td><td rowspan="1" colspan="1" style="color: #4d4d38">
                  <bold>
                    <ext-link xmlns:xlink="http://www.w3.org/1999/xlink" ext-link-type="gen" xlink:href="PQ066859" xlink:type="simple">PQ066859</ext-link>
                  </bold>
                </td><td rowspan="1" colspan="1">
                  <bold>This study</bold>
                </td></tr><tr><td rowspan="1" colspan="1">He379</td><td rowspan="1" colspan="1">China</td><td rowspan="1" colspan="1" style="color: #4d4d38">
                  <ext-link xmlns:xlink="http://www.w3.org/1999/xlink" ext-link-type="gen" xlink:href="JQ279613" xlink:type="simple">JQ279613</ext-link>
                </td><td rowspan="1" colspan="1">–</td><td rowspan="1" colspan="1">(<xref ref-type="bibr" rid="B13">He and Dai 2012</xref>)</td></tr><tr><td rowspan="1" colspan="1">He343</td><td rowspan="1" colspan="1">China</td><td rowspan="1" colspan="1" style="color: #4d4d38">
                  <ext-link xmlns:xlink="http://www.w3.org/1999/xlink" ext-link-type="gen" xlink:href="JQ279612" xlink:type="simple">JQ279612</ext-link>
                </td><td rowspan="1" colspan="1">–</td><td rowspan="1" colspan="1">(<xref ref-type="bibr" rid="B13">He and Dai 2012</xref>)</td></tr><tr><td rowspan="4" colspan="1">
                  <bold>
                    <italic>
                      <tp:taxon-name><tp:taxon-name-part taxon-name-part-type="genus" reg="Hydnoporia">Hyd.</tp:taxon-name-part><tp:taxon-name-part taxon-name-part-type="species" reg="rimosa">rimosa</tp:taxon-name-part></tp:taxon-name>
                    </italic>
                  </bold>
                </td><td rowspan="1" colspan="1">
                  <bold>KUC20121109-19</bold>
                </td><td rowspan="1" colspan="1">
                  <bold>Korea</bold>
                </td><td rowspan="1" colspan="1" style="color: #4d4d38">
                  <bold>
                    <ext-link xmlns:xlink="http://www.w3.org/1999/xlink" ext-link-type="gen" xlink:href="PP992264" xlink:type="simple">PP992264</ext-link>
                  </bold>
                </td><td rowspan="1" colspan="1">–</td><td rowspan="1" colspan="1">
                  <bold>This study</bold>
                </td></tr><tr><td rowspan="1" colspan="1">Viacheslav Spirin 5277 (H)</td><td rowspan="1" colspan="1">Russia, Khabarovsk</td><td rowspan="1" colspan="1" style="color: #4d4d38">
                  <ext-link xmlns:xlink="http://www.w3.org/1999/xlink" ext-link-type="gen" xlink:href="MK514592" xlink:type="simple">MK514592</ext-link>
                </td><td rowspan="1" colspan="1" style="color: #4d4d38">
                  <ext-link xmlns:xlink="http://www.w3.org/1999/xlink" ext-link-type="gen" xlink:href="MK552122" xlink:type="simple">MK552122</ext-link>
                </td><td rowspan="1" colspan="1">(<xref ref-type="bibr" rid="B23">Miettinen et al. 2019</xref>)</td></tr><tr><td rowspan="1" colspan="1">Viacheslav Spirin 5678 (H)</td><td rowspan="1" colspan="1">Russia, Khabarovsk</td><td rowspan="1" colspan="1" style="color: #4d4d38">
                  <ext-link xmlns:xlink="http://www.w3.org/1999/xlink" ext-link-type="gen" xlink:href="MK514594" xlink:type="simple">MK514594</ext-link>
                </td><td rowspan="1" colspan="1" style="color: #4d4d38">
                  <ext-link xmlns:xlink="http://www.w3.org/1999/xlink" ext-link-type="gen" xlink:href="MK552123" xlink:type="simple">MK552123</ext-link>
                </td><td rowspan="1" colspan="1">(<xref ref-type="bibr" rid="B23">Miettinen et al. 2019</xref>)</td></tr><tr><td rowspan="1" colspan="1">Viacheslav Spirin 6104 (H)</td><td rowspan="1" colspan="1">Russia, Khabarovsk</td><td rowspan="1" colspan="1" style="color: #4d4d38">
                  <ext-link xmlns:xlink="http://www.w3.org/1999/xlink" ext-link-type="gen" xlink:href="MK514595" xlink:type="simple">MK514595</ext-link>
                </td><td rowspan="1" colspan="1" style="color: #4d4d38">
                  <ext-link xmlns:xlink="http://www.w3.org/1999/xlink" ext-link-type="gen" xlink:href="MK552124" xlink:type="simple">MK552124</ext-link>
                </td><td rowspan="1" colspan="1">(<xref ref-type="bibr" rid="B23">Miettinen et al. 2019</xref>)</td></tr><tr><td rowspan="2" colspan="1">
                  <italic>
                    <tp:taxon-name><tp:taxon-name-part taxon-name-part-type="genus" reg="Hydnoporia">Hyd.</tp:taxon-name-part><tp:taxon-name-part taxon-name-part-type="species" reg="subrigidula">subrigidula</tp:taxon-name-part></tp:taxon-name>
                  </italic>
                </td><td rowspan="1" colspan="1">He1123</td><td rowspan="1" colspan="1">China, Yunnan</td><td rowspan="1" colspan="1" style="color: #4d4d38">
                  <ext-link xmlns:xlink="http://www.w3.org/1999/xlink" ext-link-type="gen" xlink:href="JQ716402" xlink:type="simple">JQ716402</ext-link>
                </td><td rowspan="1" colspan="1">–</td><td rowspan="1" colspan="1">(<xref ref-type="bibr" rid="B14">He and Li 2013</xref>)</td></tr><tr><td rowspan="1" colspan="1">He1157<sup>T</sup></td><td rowspan="1" colspan="1">China, Yunnan</td><td rowspan="1" colspan="1" style="color: #4d4d38">
                  <ext-link xmlns:xlink="http://www.w3.org/1999/xlink" ext-link-type="gen" xlink:href="NR_120092" xlink:type="simple">NR_120092</ext-link>
                </td><td rowspan="1" colspan="1">–</td><td rowspan="1" colspan="1">(<xref ref-type="bibr" rid="B14">He and Li 2013</xref>)</td></tr><tr><td rowspan="3" colspan="1">
                  <italic>
                    <tp:taxon-name><tp:taxon-name-part taxon-name-part-type="genus" reg="Hydnoporia">Hyd.</tp:taxon-name-part><tp:taxon-name-part taxon-name-part-type="species" reg="tabacina">tabacina</tp:taxon-name-part></tp:taxon-name>
                  </italic>
                </td><td rowspan="1" colspan="1">A. M. Ainsworth 2017-1-17 (K(M) 233332)</td><td rowspan="1" colspan="1">Great Britain</td><td rowspan="1" colspan="1" style="color: #4d4d38">
                  <ext-link xmlns:xlink="http://www.w3.org/1999/xlink" ext-link-type="gen" xlink:href="MK514614" xlink:type="simple">MK514614</ext-link>
                </td><td rowspan="1" colspan="1" style="color: #4d4d38">
                  <ext-link xmlns:xlink="http://www.w3.org/1999/xlink" ext-link-type="gen" xlink:href="MK890223" xlink:type="simple">MK890223</ext-link>
                </td><td rowspan="1" colspan="1">(<xref ref-type="bibr" rid="B23">Miettinen et al. 2019</xref>)</td></tr><tr><td rowspan="1" colspan="1">Otto Miettinen 22126 (H)</td><td rowspan="1" colspan="1">Finland</td><td rowspan="1" colspan="1" style="color: #4d4d38">
                  <ext-link xmlns:xlink="http://www.w3.org/1999/xlink" ext-link-type="gen" xlink:href="MK782755" xlink:type="simple">MK782755</ext-link>
                </td><td rowspan="1" colspan="1" style="color: #4d4d38">
                  <ext-link xmlns:xlink="http://www.w3.org/1999/xlink" ext-link-type="gen" xlink:href="MK787232" xlink:type="simple">MK787232</ext-link>
                </td><td rowspan="1" colspan="1">(<xref ref-type="bibr" rid="B23">Miettinen et al. 2019</xref>)</td></tr><tr><td rowspan="1" colspan="1">Viacheslav Spirin 6066a (H)</td><td rowspan="1" colspan="1">Russia, Nizhny Novgorod</td><td rowspan="1" colspan="1" style="color: #4d4d38">
                  <ext-link xmlns:xlink="http://www.w3.org/1999/xlink" ext-link-type="gen" xlink:href="MK514600" xlink:type="simple">MK514600</ext-link>
                </td><td rowspan="1" colspan="1" style="color: #4d4d38">
                  <ext-link xmlns:xlink="http://www.w3.org/1999/xlink" ext-link-type="gen" xlink:href="MK552128" xlink:type="simple">MK552128</ext-link>
                </td><td rowspan="1" colspan="1">(<xref ref-type="bibr" rid="B23">Miettinen et al. 2019</xref>)</td></tr><tr><td rowspan="3" colspan="1">
                  <italic>
                    <tp:taxon-name><tp:taxon-name-part taxon-name-part-type="genus" reg="Hydnoporia">Hyd.</tp:taxon-name-part><tp:taxon-name-part taxon-name-part-type="species" reg="tabacinoides">tabacinoides</tp:taxon-name-part></tp:taxon-name>
                  </italic>
                </td><td rowspan="1" colspan="1">CLZhao986</td><td rowspan="1" colspan="1">China, Yunnan</td><td rowspan="1" colspan="1" style="color: #4d4d38">
                  <ext-link xmlns:xlink="http://www.w3.org/1999/xlink" ext-link-type="gen" xlink:href="MG231566" xlink:type="simple">MG231566</ext-link>
                </td><td rowspan="1" colspan="1">–</td><td rowspan="1" colspan="1">Unpublished</td></tr><tr><td rowspan="1" colspan="1">CLZhao859</td><td rowspan="1" colspan="1">China, Yunnan</td><td rowspan="1" colspan="1" style="color: #4d4d38">
                  <ext-link xmlns:xlink="http://www.w3.org/1999/xlink" ext-link-type="gen" xlink:href="MG231565" xlink:type="simple">MG231565</ext-link>
                </td><td rowspan="1" colspan="1">–</td><td rowspan="1" colspan="1">Unpublished</td></tr><tr><td rowspan="1" colspan="1">Cui10428</td><td rowspan="1" colspan="1">China</td><td rowspan="1" colspan="1" style="color: #4d4d38">
                  <ext-link xmlns:xlink="http://www.w3.org/1999/xlink" ext-link-type="gen" xlink:href="JQ279604" xlink:type="simple">JQ279604</ext-link>
                </td><td rowspan="1" colspan="1">–</td><td rowspan="1" colspan="1">(<xref ref-type="bibr" rid="B13">He and Dai 2012</xref>)</td></tr><tr><td rowspan="31" colspan="1">
                  <bold>
                    <italic>
                      <tp:taxon-name><tp:taxon-name-part taxon-name-part-type="genus" reg="Hydnoporia">Hyd.</tp:taxon-name-part><tp:taxon-name-part taxon-name-part-type="species" reg="yasudai">yasudai</tp:taxon-name-part></tp:taxon-name>
                    </italic>
                  </bold>
                </td><td rowspan="1" colspan="1">
                  <bold>KUC20100409-18</bold>
                </td><td rowspan="1" colspan="1">
                  <bold>Korea</bold>
                </td><td rowspan="1" colspan="1" style="color: #4d4d38">
                  <bold>
                    <ext-link xmlns:xlink="http://www.w3.org/1999/xlink" ext-link-type="gen" xlink:href="PP992265" xlink:type="simple">PP992265</ext-link>
                  </bold>
                </td><td rowspan="1" colspan="1" style="color: #4d4d38">
                  <bold>
                    <ext-link xmlns:xlink="http://www.w3.org/1999/xlink" ext-link-type="gen" xlink:href="PQ066860" xlink:type="simple">PQ066860</ext-link>
                  </bold>
                </td><td rowspan="1" colspan="1">
                  <bold>This study</bold>
                </td></tr><tr><td rowspan="1" colspan="1">
                  <bold>KUC20180326-05</bold>
                </td><td rowspan="1" colspan="1">
                  <bold>Korea</bold>
                </td><td rowspan="1" colspan="1" style="color: #4d4d38">
                  <bold>
                    <ext-link xmlns:xlink="http://www.w3.org/1999/xlink" ext-link-type="gen" xlink:href="PP992266" xlink:type="simple">PP992266</ext-link>
                  </bold>
                </td><td rowspan="1" colspan="1" style="color: #4d4d38">
                  <bold>
                    <ext-link xmlns:xlink="http://www.w3.org/1999/xlink" ext-link-type="gen" xlink:href="PQ066861" xlink:type="simple">PQ066861</ext-link>
                  </bold>
                </td><td rowspan="1" colspan="1">
                  <bold>This study</bold>
                </td></tr><tr><td rowspan="1" colspan="1">
                  <bold>KUC20210319-14</bold>
                </td><td rowspan="1" colspan="1">
                  <bold>Korea</bold>
                </td><td rowspan="1" colspan="1" style="color: #4d4d38">
                  <bold>
                    <ext-link xmlns:xlink="http://www.w3.org/1999/xlink" ext-link-type="gen" xlink:href="PP992267" xlink:type="simple">PP992267</ext-link>
                  </bold>
                </td><td rowspan="1" colspan="1" style="color: #4d4d38">
                  <bold>
                    <ext-link xmlns:xlink="http://www.w3.org/1999/xlink" ext-link-type="gen" xlink:href="PQ066862" xlink:type="simple">PQ066862</ext-link>
                  </bold>
                </td><td rowspan="1" colspan="1">
                  <bold>This study</bold>
                </td></tr><tr><td rowspan="1" colspan="1">
                  <bold>SFC20150707-58</bold>
                </td><td rowspan="1" colspan="1">
                  <bold>Korea</bold>
                </td><td rowspan="1" colspan="1" style="color: #4d4d38">
                  <bold>
                    <ext-link xmlns:xlink="http://www.w3.org/1999/xlink" ext-link-type="gen" xlink:href="PP992268" xlink:type="simple">PP992268</ext-link>
                  </bold>
                </td><td rowspan="1" colspan="1" style="color: #4d4d38">
                  <bold>
                    <ext-link xmlns:xlink="http://www.w3.org/1999/xlink" ext-link-type="gen" xlink:href="PQ066863" xlink:type="simple">PQ066863</ext-link>
                  </bold>
                </td><td rowspan="1" colspan="1">
                  <bold>This study</bold>
                </td></tr><tr><td rowspan="1" colspan="1">
                  <bold>SFC20150902-19</bold>
                </td><td rowspan="1" colspan="1">
                  <bold>Korea</bold>
                </td><td rowspan="1" colspan="1" style="color: #4d4d38">
                  <bold>
                    <ext-link xmlns:xlink="http://www.w3.org/1999/xlink" ext-link-type="gen" xlink:href="PP992269" xlink:type="simple">PP992269</ext-link>
                  </bold>
                </td><td rowspan="1" colspan="1">–</td><td rowspan="1" colspan="1">
                  <bold>This study</bold>
                </td></tr><tr><td rowspan="1" colspan="1">
                  <bold>SFC20160114-04</bold>
                </td><td rowspan="1" colspan="1">
                  <bold>Korea</bold>
                </td><td rowspan="1" colspan="1" style="color: #4d4d38">
                  <bold>
                    <ext-link xmlns:xlink="http://www.w3.org/1999/xlink" ext-link-type="gen" xlink:href="PP992270" xlink:type="simple">PP992270</ext-link>
                  </bold>
                </td><td rowspan="1" colspan="1" style="color: #4d4d38">
                  <bold>
                    <ext-link xmlns:xlink="http://www.w3.org/1999/xlink" ext-link-type="gen" xlink:href="PQ066864" xlink:type="simple">PQ066864</ext-link>
                  </bold>
                </td><td rowspan="1" colspan="1">
                  <bold>This study</bold>
                </td></tr><tr><td rowspan="1" colspan="1">
                  <bold>SFC20160512-38</bold>
                </td><td rowspan="1" colspan="1">
                  <bold>Korea</bold>
                </td><td rowspan="1" colspan="1" style="color: #4d4d38">
                  <bold>
                    <ext-link xmlns:xlink="http://www.w3.org/1999/xlink" ext-link-type="gen" xlink:href="PP992271" xlink:type="simple">PP992271</ext-link>
                  </bold>
                </td><td rowspan="1" colspan="1">–</td><td rowspan="1" colspan="1">
                  <bold>This study</bold>
                </td></tr><tr><td rowspan="1" colspan="1">
                  <bold>SFC20160517-06</bold>
                </td><td rowspan="1" colspan="1">
                  <bold>Korea</bold>
                </td><td rowspan="1" colspan="1" style="color: #4d4d38">
                  <bold>
                    <ext-link xmlns:xlink="http://www.w3.org/1999/xlink" ext-link-type="gen" xlink:href="PP992272" xlink:type="simple">PP992272</ext-link>
                  </bold>
                </td><td rowspan="1" colspan="1" style="color: #4d4d38">
                  <bold>
                    <ext-link xmlns:xlink="http://www.w3.org/1999/xlink" ext-link-type="gen" xlink:href="PQ066865" xlink:type="simple">PQ066865</ext-link>
                  </bold>
                </td><td rowspan="1" colspan="1">
                  <bold>This study</bold>
                </td></tr><tr><td rowspan="1" colspan="1">
                  <bold>SFC20160527-41</bold>
                </td><td rowspan="1" colspan="1">
                  <bold>Korea</bold>
                </td><td rowspan="1" colspan="1" style="color: #4d4d38">
                  <bold>
                    <ext-link xmlns:xlink="http://www.w3.org/1999/xlink" ext-link-type="gen" xlink:href="PP992273" xlink:type="simple">PP992273</ext-link>
                  </bold>
                </td><td rowspan="1" colspan="1" style="color: #4d4d38">
                  <bold>
                    <ext-link xmlns:xlink="http://www.w3.org/1999/xlink" ext-link-type="gen" xlink:href="PQ066866" xlink:type="simple">PQ066866</ext-link>
                  </bold>
                </td><td rowspan="1" colspan="1">
                  <bold>This study</bold>
                </td></tr><tr><td rowspan="1" colspan="1">
                  <bold>SFC20160614-52</bold>
                </td><td rowspan="1" colspan="1">
                  <bold>Korea</bold>
                </td><td rowspan="1" colspan="1" style="color: #4d4d38">
                  <bold>
                    <ext-link xmlns:xlink="http://www.w3.org/1999/xlink" ext-link-type="gen" xlink:href="PP992274" xlink:type="simple">PP992274</ext-link>
                  </bold>
                </td><td rowspan="1" colspan="1">–</td><td rowspan="1" colspan="1">
                  <bold>This study</bold>
                </td></tr><tr><td rowspan="1" colspan="1">
                  <bold>SFC20160712-18</bold>
                </td><td rowspan="1" colspan="1">
                  <bold>Korea</bold>
                </td><td rowspan="1" colspan="1" style="color: #4d4d38">
                  <bold>
                    <ext-link xmlns:xlink="http://www.w3.org/1999/xlink" ext-link-type="gen" xlink:href="PP992275" xlink:type="simple">PP992275</ext-link>
                  </bold>
                </td><td rowspan="1" colspan="1" style="color: #4d4d38">
                  <bold>
                    <ext-link xmlns:xlink="http://www.w3.org/1999/xlink" ext-link-type="gen" xlink:href="PQ066867" xlink:type="simple">PQ066867</ext-link>
                  </bold>
                </td><td rowspan="1" colspan="1">
                  <bold>This study</bold>
                </td></tr><tr><td rowspan="1" colspan="1">
                  <bold>SFC20180410-24</bold>
                </td><td rowspan="1" colspan="1">
                  <bold>Korea</bold>
                </td><td rowspan="1" colspan="1" style="color: #4d4d38">
                  <bold>
                    <ext-link xmlns:xlink="http://www.w3.org/1999/xlink" ext-link-type="gen" xlink:href="PP992276" xlink:type="simple">PP992276</ext-link>
                  </bold>
                </td><td rowspan="1" colspan="1" style="color: #4d4d38">
                  <bold>
                    <ext-link xmlns:xlink="http://www.w3.org/1999/xlink" ext-link-type="gen" xlink:href="PQ066868" xlink:type="simple">PQ066868</ext-link>
                  </bold>
                </td><td rowspan="1" colspan="1">
                  <bold>This study</bold>
                </td></tr><tr><td rowspan="1" colspan="1">
                  <bold>SFC20180712-04</bold>
                </td><td rowspan="1" colspan="1">
                  <bold>Korea</bold>
                </td><td rowspan="1" colspan="1" style="color: #4d4d38">
                  <bold>
                    <ext-link xmlns:xlink="http://www.w3.org/1999/xlink" ext-link-type="gen" xlink:href="PP992277" xlink:type="simple">PP992277</ext-link>
                  </bold>
                </td><td rowspan="1" colspan="1" style="color: #4d4d38">
                  <bold>
                    <ext-link xmlns:xlink="http://www.w3.org/1999/xlink" ext-link-type="gen" xlink:href="PQ066869" xlink:type="simple">PQ066869</ext-link>
                  </bold>
                </td><td rowspan="1" colspan="1">
                  <bold>This study</bold>
                </td></tr><tr><td rowspan="1" colspan="1">KUC11055</td><td rowspan="1" colspan="1">Korea</td><td rowspan="1" colspan="1" style="color: #4d4d38">
                  <ext-link xmlns:xlink="http://www.w3.org/1999/xlink" ext-link-type="gen" xlink:href="KJ713999" xlink:type="simple">KJ713999</ext-link>
                </td><td rowspan="1" colspan="1">–</td><td rowspan="1" colspan="1">(<xref ref-type="bibr" rid="B17">Jang et al. 2015</xref>)</td></tr><tr><td rowspan="1" colspan="1">KoLRI48661</td><td rowspan="1" colspan="1">Korea, Jeju</td><td rowspan="1" colspan="1" style="color: #4d4d38">
                  <ext-link xmlns:xlink="http://www.w3.org/1999/xlink" ext-link-type="gen" xlink:href="MT586954" xlink:type="simple">MT586954</ext-link>
                </td><td rowspan="1" colspan="1">–</td><td rowspan="1" colspan="1">Unpublished</td></tr><tr><td rowspan="1" colspan="1">KoLRI_EL005212</td><td rowspan="1" colspan="1">Korea, Jeju</td><td rowspan="1" colspan="1" style="color: #4d4d38">
                  <ext-link xmlns:xlink="http://www.w3.org/1999/xlink" ext-link-type="gen" xlink:href="MN844835" xlink:type="simple">MN844835</ext-link>
                </td><td rowspan="1" colspan="1">–</td><td rowspan="1" colspan="1">Unpublished</td></tr><tr><td rowspan="1" colspan="1">KoLRI_EL005068</td><td rowspan="1" colspan="1">Korea, Jeju</td><td rowspan="1" colspan="1" style="color: #4d4d38">
                  <ext-link xmlns:xlink="http://www.w3.org/1999/xlink" ext-link-type="gen" xlink:href="MN844834" xlink:type="simple">MN844834</ext-link>
                </td><td rowspan="1" colspan="1">–</td><td rowspan="1" colspan="1">Unpublished</td></tr><tr><td rowspan="1" colspan="1">
                  <bold><named-content xmlns:xlink="http://www.w3.org/1999/xlink" content-type="dwc:institutional_code" xlink:title="Mycological Herbarium of the Department of Botany, National Museum of Nature and Science, Tsukuba, Japan" xlink:href="http://grbio.org/institution/national-museum-nature-and-science" xlink:type="simple">TNS</named-content>-F78711</bold>
                </td><td rowspan="1" colspan="1">
                  <bold>Japan</bold>
                </td><td rowspan="1" colspan="1" style="color: #4d4d38">
                  <bold>
                    <ext-link xmlns:xlink="http://www.w3.org/1999/xlink" ext-link-type="gen" xlink:href="PP992278" xlink:type="simple">PP992278</ext-link>
                  </bold>
                </td><td rowspan="1" colspan="1" style="color: #4d4d38">
                  <bold>
                    <ext-link xmlns:xlink="http://www.w3.org/1999/xlink" ext-link-type="gen" xlink:href="PQ066870" xlink:type="simple">PQ066870</ext-link>
                  </bold>
                </td><td rowspan="1" colspan="1">
                  <bold>This study</bold>
                </td></tr><tr><td rowspan="1" colspan="1">IFO 4969</td><td rowspan="1" colspan="1">Japan</td><td rowspan="1" colspan="1" style="color: #4d4d38">
                  <ext-link xmlns:xlink="http://www.w3.org/1999/xlink" ext-link-type="gen" xlink:href="AY558598" xlink:type="simple">AY558598</ext-link>
                </td><td rowspan="1" colspan="1">–</td><td rowspan="1" colspan="1">(<xref ref-type="bibr" rid="B19">Jeong et al. 2005</xref>)</td></tr><tr><td rowspan="1" colspan="1">Viacheslav Spirin 5533 (H)</td><td rowspan="1" colspan="1">Russia, Khabarovsk</td><td rowspan="1" colspan="1" style="color: #4d4d38">
                  <ext-link xmlns:xlink="http://www.w3.org/1999/xlink" ext-link-type="gen" xlink:href="MK514597" xlink:type="simple">MK514597</ext-link>
                </td><td rowspan="1" colspan="1" style="color: #4d4d38">
                  <ext-link xmlns:xlink="http://www.w3.org/1999/xlink" ext-link-type="gen" xlink:href="MK552126" xlink:type="simple">MK552126</ext-link>
                </td><td rowspan="1" colspan="1">(<xref ref-type="bibr" rid="B23">Miettinen et al. 2019</xref>)</td></tr><tr><td rowspan="1" colspan="1">Viacheslav Spirin 6475 (H)</td><td rowspan="1" colspan="1">Russia, Primorsky Krai</td><td rowspan="1" colspan="1" style="color: #4d4d38">
                  <ext-link xmlns:xlink="http://www.w3.org/1999/xlink" ext-link-type="gen" xlink:href="MK514609" xlink:type="simple">MK514609</ext-link>
                </td><td rowspan="1" colspan="1" style="color: #4d4d38">
                  <ext-link xmlns:xlink="http://www.w3.org/1999/xlink" ext-link-type="gen" xlink:href="MK552135" xlink:type="simple">MK552135</ext-link>
                </td><td rowspan="1" colspan="1">(<xref ref-type="bibr" rid="B23">Miettinen et al. 2019</xref>)</td></tr><tr><td rowspan="1" colspan="1">CLZhao1495</td><td rowspan="1" colspan="1">China, Yunnan</td><td rowspan="1" colspan="1" style="color: #4d4d38">
                  <ext-link xmlns:xlink="http://www.w3.org/1999/xlink" ext-link-type="gen" xlink:href="MG231611" xlink:type="simple">MG231611</ext-link>
                </td><td rowspan="1" colspan="1">–</td><td rowspan="1" colspan="1">Unpublished</td></tr><tr><td rowspan="1" colspan="1">CLZhao1475</td><td rowspan="1" colspan="1">China, Yunnan</td><td rowspan="1" colspan="1" style="color: #4d4d38">
                  <ext-link xmlns:xlink="http://www.w3.org/1999/xlink" ext-link-type="gen" xlink:href="MG231609" xlink:type="simple">MG231609</ext-link>
                </td><td rowspan="1" colspan="1">–</td><td rowspan="1" colspan="1">Unpublished</td></tr><tr><td rowspan="1" colspan="1">CLZhao1486</td><td rowspan="1" colspan="1">China, Yunnan</td><td rowspan="1" colspan="1" style="color: #4d4d38">
                  <ext-link xmlns:xlink="http://www.w3.org/1999/xlink" ext-link-type="gen" xlink:href="MG231610" xlink:type="simple">MG231610</ext-link>
                </td><td rowspan="1" colspan="1">–</td><td rowspan="1" colspan="1">Unpublished</td></tr><tr><td rowspan="1" colspan="1">CLZhao1422</td><td rowspan="1" colspan="1">China, Yunnan</td><td rowspan="1" colspan="1" style="color: #4d4d38">
                  <ext-link xmlns:xlink="http://www.w3.org/1999/xlink" ext-link-type="gen" xlink:href="MG231607" xlink:type="simple">MG231607</ext-link>
                </td><td rowspan="1" colspan="1">–</td><td rowspan="1" colspan="1">Unpublished</td></tr><tr><td rowspan="1" colspan="1">He273</td><td rowspan="1" colspan="1">China</td><td rowspan="1" colspan="1" style="color: #4d4d38">
                  <ext-link xmlns:xlink="http://www.w3.org/1999/xlink" ext-link-type="gen" xlink:href="JQ279614" xlink:type="simple">JQ279614</ext-link>
                </td><td rowspan="1" colspan="1">–</td><td rowspan="1" colspan="1">(<xref ref-type="bibr" rid="B13">He and Dai 2012</xref>)</td></tr><tr><td rowspan="1" colspan="1">He375</td><td rowspan="1" colspan="1">China</td><td rowspan="1" colspan="1" style="color: #4d4d38">
                  <ext-link xmlns:xlink="http://www.w3.org/1999/xlink" ext-link-type="gen" xlink:href="JQ279615" xlink:type="simple">JQ279615</ext-link>
                </td><td rowspan="1" colspan="1">–</td><td rowspan="1" colspan="1">(<xref ref-type="bibr" rid="B13">He and Dai 2012</xref>)</td></tr><tr><td rowspan="1" colspan="1">CLZhao867</td><td rowspan="1" colspan="1">China, Yunnan</td><td rowspan="1" colspan="1" style="color: #4d4d38">
                  <ext-link xmlns:xlink="http://www.w3.org/1999/xlink" ext-link-type="gen" xlink:href="MG231606" xlink:type="simple">MG231606</ext-link>
                </td><td rowspan="1" colspan="1">–</td><td rowspan="1" colspan="1">Unpublished</td></tr><tr><td rowspan="1" colspan="1">CLZhao933</td><td rowspan="1" colspan="1">China, Yunnan</td><td rowspan="1" colspan="1" style="color: #4d4d38">
                  <ext-link xmlns:xlink="http://www.w3.org/1999/xlink" ext-link-type="gen" xlink:href="MH114725" xlink:type="simple">MH114725</ext-link>
                </td><td rowspan="1" colspan="1">–</td><td rowspan="1" colspan="1">Unpublished</td></tr><tr><td rowspan="1" colspan="1">CLZhao853</td><td rowspan="1" colspan="1">China, Yunnan</td><td rowspan="1" colspan="1" style="color: #4d4d38">
                  <ext-link xmlns:xlink="http://www.w3.org/1999/xlink" ext-link-type="gen" xlink:href="MG231605" xlink:type="simple">MG231605</ext-link>
                </td><td rowspan="1" colspan="1">–</td><td rowspan="1" colspan="1">Unpublished</td></tr><tr><td rowspan="1" colspan="1">CLZhao1549</td><td rowspan="1" colspan="1">China, Yunnan</td><td rowspan="1" colspan="1" style="color: #4d4d38">
                  <ext-link xmlns:xlink="http://www.w3.org/1999/xlink" ext-link-type="gen" xlink:href="MG231612" xlink:type="simple">MG231612</ext-link>
                </td><td rowspan="1" colspan="1">–</td><td rowspan="1" colspan="1">Unpublished</td></tr><tr><td rowspan="12" colspan="1">
                  <bold><italic><tp:taxon-name><tp:taxon-name-part taxon-name-part-type="genus" reg="Hydnoporia">Hyd.</tp:taxon-name-part><tp:taxon-name-part taxon-name-part-type="species" reg="orienticorrugata">orienticorrugata</tp:taxon-name-part></tp:taxon-name></italic> sp. nov.</bold>
                </td><td rowspan="1" colspan="1">KUC20121019-16</td><td rowspan="1" colspan="1">Korea</td><td rowspan="1" colspan="1" style="color: #4d4d38">
                  <ext-link xmlns:xlink="http://www.w3.org/1999/xlink" ext-link-type="gen" xlink:href="KJ668528" xlink:type="simple">KJ668528</ext-link>
                </td><td rowspan="1" colspan="1">–</td><td rowspan="1" colspan="1">(<xref ref-type="bibr" rid="B18">Jang et al. 2016</xref>)</td></tr><tr><td rowspan="1" colspan="1">
                  <bold>KUC20121123-05</bold>
                </td><td rowspan="1" colspan="1">
                  <bold>Korea</bold>
                </td><td rowspan="1" colspan="1" style="color: #4d4d38">
                  <bold>
                    <ext-link xmlns:xlink="http://www.w3.org/1999/xlink" ext-link-type="gen" xlink:href="PP992279" xlink:type="simple">PP992279</ext-link>
                  </bold>
                </td><td rowspan="1" colspan="1">–</td><td rowspan="1" colspan="1">
                  <bold>This study</bold>
                </td></tr><tr><td rowspan="1" colspan="1">
                  <bold>KUC20131001-21</bold>
                </td><td rowspan="1" colspan="1">
                  <bold>Korea</bold>
                </td><td rowspan="1" colspan="1" style="color: #4d4d38">
                  <bold>
                    <ext-link xmlns:xlink="http://www.w3.org/1999/xlink" ext-link-type="gen" xlink:href="PP992280" xlink:type="simple">PP992280</ext-link>
                  </bold>
                </td><td rowspan="1" colspan="1" style="color: #4d4d38">
                  <bold>
                    <ext-link xmlns:xlink="http://www.w3.org/1999/xlink" ext-link-type="gen" xlink:href="PQ066871" xlink:type="simple">PQ066871</ext-link>
                  </bold>
                </td><td rowspan="1" colspan="1">
                  <bold>This study</bold>
                </td></tr><tr><td rowspan="1" colspan="1">
                  <bold>SFC20140412-06</bold>
                </td><td rowspan="1" colspan="1">
                  <bold>Korea</bold>
                </td><td rowspan="1" colspan="1" style="color: #4d4d38">
                  <bold>
                    <ext-link xmlns:xlink="http://www.w3.org/1999/xlink" ext-link-type="gen" xlink:href="PP992281" xlink:type="simple">PP992281</ext-link>
                  </bold>
                </td><td rowspan="1" colspan="1">–</td><td rowspan="1" colspan="1">
                  <bold>This study</bold>
                </td></tr><tr><td rowspan="1" colspan="1">
                  <bold>SFC20150212-01</bold>
                </td><td rowspan="1" colspan="1">
                  <bold>Korea</bold>
                </td><td rowspan="1" colspan="1" style="color: #4d4d38">
                  <bold>
                    <ext-link xmlns:xlink="http://www.w3.org/1999/xlink" ext-link-type="gen" xlink:href="PP992282" xlink:type="simple">PP992282</ext-link>
                  </bold>
                </td><td rowspan="1" colspan="1" style="color: #4d4d38">
                  <bold>
                    <ext-link xmlns:xlink="http://www.w3.org/1999/xlink" ext-link-type="gen" xlink:href="PQ066872" xlink:type="simple">PQ066872</ext-link>
                  </bold>
                </td><td rowspan="1" colspan="1">
                  <bold>This study</bold>
                </td></tr><tr><td rowspan="1" colspan="1">
                  <bold>SFC20150319-12</bold>
                </td><td rowspan="1" colspan="1">
                  <bold>Korea</bold>
                </td><td rowspan="1" colspan="1" style="color: #4d4d38">
                  <bold>
                    <ext-link xmlns:xlink="http://www.w3.org/1999/xlink" ext-link-type="gen" xlink:href="PP992283" xlink:type="simple">PP992283</ext-link>
                  </bold>
                </td><td rowspan="1" colspan="1">–</td><td rowspan="1" colspan="1">
                  <bold>This study</bold>
                </td></tr><tr><td rowspan="1" colspan="1">
                  <bold>SFC20150513-06</bold>
                </td><td rowspan="1" colspan="1">
                  <bold>Korea</bold>
                </td><td rowspan="1" colspan="1" style="color: #4d4d38">
                  <bold>
                    <ext-link xmlns:xlink="http://www.w3.org/1999/xlink" ext-link-type="gen" xlink:href="PP992284" xlink:type="simple">PP992284</ext-link>
                  </bold>
                </td><td rowspan="1" colspan="1">–</td><td rowspan="1" colspan="1">
                  <bold>This study</bold>
                </td></tr><tr><td rowspan="1" colspan="1">
                  <bold>SFC20151030-12<sup>T</sup></bold>
                </td><td rowspan="1" colspan="1">
                  <bold>Korea</bold>
                </td><td rowspan="1" colspan="1" style="color: #4d4d38">
                  <bold>
                    <ext-link xmlns:xlink="http://www.w3.org/1999/xlink" ext-link-type="gen" xlink:href="PP992285" xlink:type="simple">PP992285</ext-link>
                  </bold>
                </td><td rowspan="1" colspan="1" style="color: #4d4d38">
                  <bold>
                    <ext-link xmlns:xlink="http://www.w3.org/1999/xlink" ext-link-type="gen" xlink:href="PQ066873" xlink:type="simple">PQ066873</ext-link>
                  </bold>
                </td><td rowspan="1" colspan="1">
                  <bold>This study</bold>
                </td></tr><tr><td rowspan="1" colspan="1">
                  <bold>SFC20190619-11</bold>
                </td><td rowspan="1" colspan="1">
                  <bold>Korea</bold>
                </td><td rowspan="1" colspan="1" style="color: #4d4d38">
                  <bold>
                    <ext-link xmlns:xlink="http://www.w3.org/1999/xlink" ext-link-type="gen" xlink:href="PP992286" xlink:type="simple">PP992286</ext-link>
                  </bold>
                </td><td rowspan="1" colspan="1">–</td><td rowspan="1" colspan="1">
                  <bold>This study</bold>
                </td></tr><tr><td rowspan="1" colspan="1">CLZhao938</td><td rowspan="1" colspan="1">China, Yunnan</td><td rowspan="1" colspan="1" style="color: #4d4d38">
                  <ext-link xmlns:xlink="http://www.w3.org/1999/xlink" ext-link-type="gen" xlink:href="MH114693" xlink:type="simple">MH114693</ext-link>
                </td><td rowspan="1" colspan="1">–</td><td rowspan="1" colspan="1">Unpublished</td></tr><tr><td rowspan="1" colspan="1">He761</td><td rowspan="1" colspan="1">China</td><td rowspan="1" colspan="1" style="color: #4d4d38">
                  <ext-link xmlns:xlink="http://www.w3.org/1999/xlink" ext-link-type="gen" xlink:href="JQ279606" xlink:type="simple">JQ279606</ext-link>
                </td><td rowspan="1" colspan="1">–</td><td rowspan="1" colspan="1">(<xref ref-type="bibr" rid="B13">He and Dai 2012</xref>)</td></tr><tr><td rowspan="1" colspan="1">He839</td><td rowspan="1" colspan="1">China</td><td rowspan="1" colspan="1" style="color: #4d4d38">
                  <ext-link xmlns:xlink="http://www.w3.org/1999/xlink" ext-link-type="gen" xlink:href="JQ279607" xlink:type="simple">JQ279607</ext-link>
                </td><td rowspan="1" colspan="1">–</td><td rowspan="1" colspan="1">(<xref ref-type="bibr" rid="B13">He and Dai 2012</xref>)</td></tr><tr><td rowspan="16" colspan="1">
                  <bold><italic><tp:taxon-name><tp:taxon-name-part taxon-name-part-type="genus" reg="Hydnoporia">Hyd.</tp:taxon-name-part><tp:taxon-name-part taxon-name-part-type="species" reg="subtabacina">subtabacina</tp:taxon-name-part></tp:taxon-name></italic> sp. nov.</bold>
                </td><td rowspan="1" colspan="1">
                  <bold>SFC20190322-02<sup>T</sup></bold>
                </td><td rowspan="1" colspan="1">
                  <bold>Korea</bold>
                </td><td rowspan="1" colspan="1" style="color: #4d4d38">
                  <bold>
                    <ext-link xmlns:xlink="http://www.w3.org/1999/xlink" ext-link-type="gen" xlink:href="PP992287" xlink:type="simple">PP992287</ext-link>
                  </bold>
                </td><td rowspan="1" colspan="1" style="color: #4d4d38">
                  <bold>
                    <ext-link xmlns:xlink="http://www.w3.org/1999/xlink" ext-link-type="gen" xlink:href="PQ066874" xlink:type="simple">PQ066874</ext-link>
                  </bold>
                </td><td rowspan="1" colspan="1">
                  <bold>This study</bold>
                </td></tr><tr><td rowspan="1" colspan="1">
                  <bold>SFC20190510-01</bold>
                </td><td rowspan="1" colspan="1">
                  <bold>Korea</bold>
                </td><td rowspan="1" colspan="1" style="color: #4d4d38">
                  <bold>
                    <ext-link xmlns:xlink="http://www.w3.org/1999/xlink" ext-link-type="gen" xlink:href="PP992288" xlink:type="simple">PP992288</ext-link>
                  </bold>
                </td><td rowspan="1" colspan="1" style="color: #4d4d38">
                  <bold>
                    <ext-link xmlns:xlink="http://www.w3.org/1999/xlink" ext-link-type="gen" xlink:href="PQ066875" xlink:type="simple">PQ066875</ext-link>
                  </bold>
                </td><td rowspan="1" colspan="1">
                  <bold>This study</bold>
                </td></tr><tr><td rowspan="1" colspan="1">
                  <bold>SFC20190619-15</bold>
                </td><td rowspan="1" colspan="1">
                  <bold>Korea</bold>
                </td><td rowspan="1" colspan="1" style="color: #4d4d38">
                  <bold>
                    <ext-link xmlns:xlink="http://www.w3.org/1999/xlink" ext-link-type="gen" xlink:href="PP992289" xlink:type="simple">PP992289</ext-link>
                  </bold>
                </td><td rowspan="1" colspan="1">–</td><td rowspan="1" colspan="1">
                  <bold>This study</bold>
                </td></tr><tr><td rowspan="1" colspan="1">Heikki Kotiranta 20797 (H)</td><td rowspan="1" colspan="1">Russia, Perm</td><td rowspan="1" colspan="1" style="color: #4d4d38">
                  <ext-link xmlns:xlink="http://www.w3.org/1999/xlink" ext-link-type="gen" xlink:href="MK514591" xlink:type="simple">MK514591</ext-link>
                </td><td rowspan="1" colspan="1" style="color: #4d4d38">
                  <ext-link xmlns:xlink="http://www.w3.org/1999/xlink" ext-link-type="gen" xlink:href="MK552121" xlink:type="simple">MK552121</ext-link>
                </td><td rowspan="1" colspan="1">(<xref ref-type="bibr" rid="B23">Miettinen et al. 2019</xref>)</td></tr><tr><td rowspan="1" colspan="1">Heikki Kotiranta 25205 (H)</td><td rowspan="1" colspan="1">Russia, Kransoyarsk</td><td rowspan="1" colspan="1" style="color: #4d4d38">
                  <ext-link xmlns:xlink="http://www.w3.org/1999/xlink" ext-link-type="gen" xlink:href="MK514596" xlink:type="simple">MK514596</ext-link>
                </td><td rowspan="1" colspan="1" style="color: #4d4d38">
                  <ext-link xmlns:xlink="http://www.w3.org/1999/xlink" ext-link-type="gen" xlink:href="MK552125" xlink:type="simple">MK552125</ext-link>
                </td><td rowspan="1" colspan="1">(<xref ref-type="bibr" rid="B23">Miettinen et al. 2019</xref>)</td></tr><tr><td rowspan="1" colspan="1">Otto Miettinen 17028.3 (H)</td><td rowspan="1" colspan="1">USA, New York</td><td rowspan="1" colspan="1" style="color: #4d4d38">
                  <ext-link xmlns:xlink="http://www.w3.org/1999/xlink" ext-link-type="gen" xlink:href="MK514601" xlink:type="simple">MK514601</ext-link>
                </td><td rowspan="1" colspan="1" style="color: #4d4d38">
                  <ext-link xmlns:xlink="http://www.w3.org/1999/xlink" ext-link-type="gen" xlink:href="MK552129" xlink:type="simple">MK552129</ext-link>
                </td><td rowspan="1" colspan="1">(<xref ref-type="bibr" rid="B23">Miettinen et al. 2019</xref>)</td></tr><tr><td rowspan="1" colspan="1">Viacheslav Spirin 5196 (H)</td><td rowspan="1" colspan="1">Russia, Khabarovsk</td><td rowspan="1" colspan="1" style="color: #4d4d38">
                  <ext-link xmlns:xlink="http://www.w3.org/1999/xlink" ext-link-type="gen" xlink:href="MK514602" xlink:type="simple">MK514602</ext-link>
                </td><td rowspan="1" colspan="1" style="color: #4d4d38">
                  <ext-link xmlns:xlink="http://www.w3.org/1999/xlink" ext-link-type="gen" xlink:href="MK552130" xlink:type="simple">MK552130</ext-link>
                </td><td rowspan="1" colspan="1">(<xref ref-type="bibr" rid="B23">Miettinen et al. 2019</xref>)</td></tr><tr><td rowspan="1" colspan="1">Viacheslav Spirin 6582 (H)</td><td rowspan="1" colspan="1">Russia, Khabarovsk</td><td rowspan="1" colspan="1" style="color: #4d4d38">
                  <ext-link xmlns:xlink="http://www.w3.org/1999/xlink" ext-link-type="gen" xlink:href="MK514604" xlink:type="simple">MK514604</ext-link>
                </td><td rowspan="1" colspan="1">–</td><td rowspan="1" colspan="1">(<xref ref-type="bibr" rid="B23">Miettinen et al. 2019</xref>)</td></tr><tr><td rowspan="1" colspan="1">Viacheslav Spirin 6566 (H)</td><td rowspan="1" colspan="1">Russia, Khabarovsk</td><td rowspan="1" colspan="1" style="color: #4d4d38">
                  <ext-link xmlns:xlink="http://www.w3.org/1999/xlink" ext-link-type="gen" xlink:href="MK514605" xlink:type="simple">MK514605</ext-link>
                </td><td rowspan="1" colspan="1" style="color: #4d4d38">
                  <ext-link xmlns:xlink="http://www.w3.org/1999/xlink" ext-link-type="gen" xlink:href="MK552131" xlink:type="simple">MK552131</ext-link>
                </td><td rowspan="1" colspan="1">(<xref ref-type="bibr" rid="B23">Miettinen et al. 2019</xref>)</td></tr><tr><td rowspan="1" colspan="1">Viacheslav Spirin 6520 (H)</td><td rowspan="1" colspan="1">Russia, Khabarovsk</td><td rowspan="1" colspan="1" style="color: #4d4d38">
                  <ext-link xmlns:xlink="http://www.w3.org/1999/xlink" ext-link-type="gen" xlink:href="MK514607" xlink:type="simple">MK514607</ext-link>
                </td><td rowspan="1" colspan="1" style="color: #4d4d38">
                  <ext-link xmlns:xlink="http://www.w3.org/1999/xlink" ext-link-type="gen" xlink:href="MK552133" xlink:type="simple">MK552133</ext-link>
                </td><td rowspan="1" colspan="1">(<xref ref-type="bibr" rid="B23">Miettinen et al. 2019</xref>)</td></tr><tr><td rowspan="1" colspan="1">Viacheslav Spirin 6507 (H)</td><td rowspan="1" colspan="1">Russia, Khabarovsk</td><td rowspan="1" colspan="1" style="color: #4d4d38">
                  <ext-link xmlns:xlink="http://www.w3.org/1999/xlink" ext-link-type="gen" xlink:href="MK514608" xlink:type="simple">MK514608</ext-link>
                </td><td rowspan="1" colspan="1" style="color: #4d4d38">
                  <ext-link xmlns:xlink="http://www.w3.org/1999/xlink" ext-link-type="gen" xlink:href="MK552134" xlink:type="simple">MK552134</ext-link>
                </td><td rowspan="1" colspan="1">(<xref ref-type="bibr" rid="B23">Miettinen et al. 2019</xref>)</td></tr><tr><td rowspan="1" colspan="1">CFMR:DLL2011-152</td><td rowspan="1" colspan="1">USA, Wisconsin</td><td rowspan="1" colspan="1" style="color: #4d4d38">
                  <ext-link xmlns:xlink="http://www.w3.org/1999/xlink" ext-link-type="gen" xlink:href="KJ140652" xlink:type="simple">KJ140652</ext-link>
                </td><td rowspan="1" colspan="1">–</td><td rowspan="1" colspan="1">(<xref ref-type="bibr" rid="B2">Brazee et al. 2014</xref>)</td></tr><tr><td rowspan="1" colspan="1">CFMR:DLL2011-071</td><td rowspan="1" colspan="1">USA, Wisconsin</td><td rowspan="1" colspan="1" style="color: #4d4d38">
                  <ext-link xmlns:xlink="http://www.w3.org/1999/xlink" ext-link-type="gen" xlink:href="KJ140591" xlink:type="simple">KJ140591</ext-link>
                </td><td rowspan="1" colspan="1">–</td><td rowspan="1" colspan="1">(<xref ref-type="bibr" rid="B2">Brazee et al. 2014</xref>)</td></tr><tr><td rowspan="1" colspan="1">CFMR:DLL2011-175</td><td rowspan="1" colspan="1">USA, Wisconsin</td><td rowspan="1" colspan="1" style="color: #4d4d38">
                  <ext-link xmlns:xlink="http://www.w3.org/1999/xlink" ext-link-type="gen" xlink:href="KJ140671" xlink:type="simple">KJ140671</ext-link>
                </td><td rowspan="1" colspan="1">–</td><td rowspan="1" colspan="1">(<xref ref-type="bibr" rid="B2">Brazee et al. 2014</xref>)</td></tr><tr><td rowspan="1" colspan="1">He810</td><td rowspan="1" colspan="1">China</td><td rowspan="1" colspan="1" style="color: #4d4d38">
                  <ext-link xmlns:xlink="http://www.w3.org/1999/xlink" ext-link-type="gen" xlink:href="JQ279611" xlink:type="simple">JQ279611</ext-link>
                </td><td rowspan="1" colspan="1">–</td><td rowspan="1" colspan="1">(<xref ref-type="bibr" rid="B13">He and Dai 2012</xref>)</td></tr><tr><td rowspan="1" colspan="1">He390</td><td rowspan="1" colspan="1">China</td><td rowspan="1" colspan="1" style="color: #4d4d38">
                  <ext-link xmlns:xlink="http://www.w3.org/1999/xlink" ext-link-type="gen" xlink:href="JQ279610" xlink:type="simple">JQ279610</ext-link>
                </td><td rowspan="1" colspan="1">–</td><td rowspan="1" colspan="1">(<xref ref-type="bibr" rid="B13">He and Dai 2012</xref>)</td></tr><tr><td rowspan="1" colspan="1">
                  <italic>
                    <tp:taxon-name><tp:taxon-name-part taxon-name-part-type="genus" reg="Porodaedalea">Porodaedalea</tp:taxon-name-part><tp:taxon-name-part taxon-name-part-type="species" reg="alpicola">alpicola</tp:taxon-name-part></tp:taxon-name>
                  </italic>
                </td><td rowspan="1" colspan="1">Cui12280</td><td rowspan="1" colspan="1">China</td><td rowspan="1" colspan="1" style="color: #4d4d38">
                  <ext-link xmlns:xlink="http://www.w3.org/1999/xlink" ext-link-type="gen" xlink:href="ON358110" xlink:type="simple">ON358110</ext-link>
                </td><td rowspan="1" colspan="1" style="color: #4d4d38">
                  <ext-link xmlns:xlink="http://www.w3.org/1999/xlink" ext-link-type="gen" xlink:href="ON631040" xlink:type="simple">ON631040</ext-link>
                </td><td rowspan="1" colspan="1">(<xref ref-type="bibr" rid="B43">Wu et al. 2019</xref>)</td></tr></tbody></table><table-wrap-foot><fn><p><sup>a</sup>The sequences generated in this study are shown in bold. <sup>T</sup>Indicate the type materials.</p></fn></table-wrap-foot></table-wrap><fig id="F2" position="float" orientation="portrait"><object-id xmlns:xlink="http://www.w3.org/1999/xlink" content-type="doi" xlink:type="simple">10.3897/mycokeys.111.137347.figure2</object-id><object-id xmlns:xlink="http://www.w3.org/1999/xlink" content-type="arpha" xlink:type="simple">4A8067C7-A2B0-50E4-8343-92C0CC7645A6</object-id><label>Figure 2.</label><caption><p><abbrev xmlns:xlink="http://www.w3.org/1999/xlink" xlink:title="Bayesian inference" id="ABBRID0EUTBI" xlink:type="simple">BI</abbrev> tree based on the <abbrev xmlns:xlink="http://www.w3.org/1999/xlink" xlink:title="internal transcribed spacer" id="ABBRID0EYTBI" xlink:type="simple">ITS</abbrev> and <italic><abbrev xmlns:xlink="http://www.w3.org/1999/xlink" xlink:title="translation elongation factor 1–α" id="ABBRID0E4TBI" xlink:type="simple">tef1</abbrev></italic> concatenated sequence datasets. The node numbers indicate the posterior probabilities (PP) above 0.7. <italic><tp:taxon-name><tp:taxon-name-part taxon-name-part-type="genus" reg="Hydnoporia">Hydnoporia</tp:taxon-name-part></tp:taxon-name></italic> specimens examined in this study are shown in bold. Newly generated sequences in this study are shown in blue and bold. <italic><tp:taxon-name><tp:taxon-name-part taxon-name-part-type="genus" reg="Porodaedalea">Porodaedalea</tp:taxon-name-part><tp:taxon-name-part taxon-name-part-type="species" reg="alpicola">alpicola</tp:taxon-name-part></tp:taxon-name></italic> (Cui 12280) is used as an outgroup. Letter codes after specimen voucher indicate ISO 3166 country code followed by the origin province. Detailed information is in Table <xref ref-type="table" rid="T1">1</xref>. Type specimens are indicated with “T”.</p></caption><graphic xmlns:xlink="http://www.w3.org/1999/xlink" xlink:href="mycokeys-111-001-g002.jpg" position="float" orientation="portrait" xlink:type="simple" id="oo_1182968.jpg"><uri content-type="original_file" xlink:type="simple">https://binary.pensoft.net/fig/1182968</uri></graphic></fig></tp:treatment-sec><ref-list><ref id="B13"><mixed-citation xmlns:xlink="http://www.w3.org/1999/xlink" xlink:type="simple"><person-group><name name-style="western"><surname>He</surname><given-names>S-H</given-names></name><name name-style="western"><surname>Dai</surname><given-names>Y-C</given-names></name></person-group> (<year>2012</year>) <article-title>Taxonomy and phylogeny of <italic><tp:taxon-name><tp:taxon-name-part taxon-name-part-type="genus">Hymenochaete</tp:taxon-name-part></tp:taxon-name></italic> and allied genera of <tp:taxon-name><tp:taxon-name-part taxon-name-part-type="family">Hymenochaetaceae</tp:taxon-name-part></tp:taxon-name> (<tp:taxon-name><tp:taxon-name-part taxon-name-part-type="phylum">Basidiomycota</tp:taxon-name-part></tp:taxon-name>) in China.</article-title><source>Fungal Diversity</source><volume>56</volume>(<issue>1</issue>): <fpage>77</fpage>–<lpage>93</lpage>. <ext-link xlink:href="10.1007/s13225-012-0174-9" ext-link-type="doi" xlink:type="simple">https://doi.org/10.1007/s13225-012-0174-9</ext-link></mixed-citation></ref><ref id="B45"><mixed-citation xmlns:xlink="http://www.w3.org/1999/xlink" xlink:type="simple"><person-group><name name-style="western"><surname>Yang</surname><given-names>J</given-names></name><name name-style="western"><surname>Dai</surname><given-names>L-D</given-names></name><name name-style="western"><surname>He</surname><given-names>S-H</given-names></name></person-group> (<year>2016</year>) <article-title><italic><tp:taxon-name><tp:taxon-name-part taxon-name-part-type="genus">Hymenochaetopsis</tp:taxon-name-part></tp:taxon-name></italic> nom. nov. proposed to replace <italic><tp:taxon-name><tp:taxon-name-part taxon-name-part-type="genus">Pseudochaete</tp:taxon-name-part></tp:taxon-name></italic> (<italic><tp:taxon-name><tp:taxon-name-part taxon-name-part-type="genus">Hymenochaetales</tp:taxon-name-part></tp:taxon-name></italic>, <tp:taxon-name><tp:taxon-name-part taxon-name-part-type="phylum">Basidiomycota</tp:taxon-name-part></tp:taxon-name>) with descriptions of <italic><tp:taxon-name><tp:taxon-name-part taxon-name-part-type="genus">H.</tp:taxon-name-part><tp:taxon-name-part taxon-name-part-type="species">laricicola</tp:taxon-name-part></tp:taxon-name></italic> sp. nov and <italic><tp:taxon-name><tp:taxon-name-part taxon-name-part-type="genus">H.</tp:taxon-name-part><tp:taxon-name-part taxon-name-part-type="species">gigasetosa</tp:taxon-name-part></tp:taxon-name></italic> new to China.</article-title><source>Mycological Progress</source><volume>15</volume>(<issue>2</issue>): <fpage>1</fpage>–<lpage>8</lpage>. <ext-link xlink:href="10.1007/s11557-015-1153-9" ext-link-type="doi" xlink:type="simple">https://doi.org/10.1007/s11557-015-1153-9</ext-link></mixed-citation></ref><ref id="B23"><mixed-citation xmlns:xlink="http://www.w3.org/1999/xlink" xlink:type="simple"><person-group><name name-style="western"><surname>Miettinen</surname><given-names>O</given-names></name><name name-style="western"><surname>Larsson</surname><given-names>K-H</given-names></name><name name-style="western"><surname>Spirin</surname><given-names>V</given-names></name></person-group> (<year>2019</year>) <article-title><italic><tp:taxon-name><tp:taxon-name-part taxon-name-part-type="genus">Hydnoporia</tp:taxon-name-part></tp:taxon-name></italic>, an older name for <italic><tp:taxon-name><tp:taxon-name-part taxon-name-part-type="genus">Pseudochaete</tp:taxon-name-part></tp:taxon-name></italic> and <italic><tp:taxon-name><tp:taxon-name-part taxon-name-part-type="genus">Hymenochaetopsis</tp:taxon-name-part></tp:taxon-name></italic>, and typification of the genus <italic><tp:taxon-name><tp:taxon-name-part taxon-name-part-type="genus">Hymenochaete</tp:taxon-name-part></tp:taxon-name></italic> (<italic><tp:taxon-name><tp:taxon-name-part taxon-name-part-type="genus">Hymenochaetales</tp:taxon-name-part></tp:taxon-name></italic>, <tp:taxon-name><tp:taxon-name-part taxon-name-part-type="phylum">Basidiomycota</tp:taxon-name-part></tp:taxon-name>).</article-title><source>Fungal Systematics and Evolution</source><volume>4</volume>: <fpage>77</fpage>–<lpage>96</lpage>. <ext-link xlink:href="10.3114/fuse.2019.04.07" ext-link-type="doi" xlink:type="simple">https://doi.org/10.3114/fuse.2019.04.07</ext-link></mixed-citation></ref><ref id="B7"><mixed-citation xmlns:xlink="http://www.w3.org/1999/xlink" xlink:type="simple"><person-group><name name-style="western"><surname>Fries</surname><given-names>EM</given-names></name></person-group> (<year>1815</year>) Observationes mycologicae. G. Bonnieri, Copenhagen, Denmark. <ext-link xlink:href="10.5962/bhl.title.112534" ext-link-type="doi" xlink:type="simple">https://doi.org/10.5962/bhl.title.112534</ext-link></mixed-citation></ref><ref id="B10"><mixed-citation xmlns:xlink="http://www.w3.org/1999/xlink" xlink:type="simple"><person-group><name name-style="western"><surname>Grundy</surname><given-names>KC</given-names></name><name name-style="western"><surname>Woodward</surname><given-names>S</given-names></name><name name-style="western"><surname>Genney</surname><given-names>DR</given-names></name><name name-style="western"><surname>Taylor</surname><given-names>AF</given-names></name></person-group> (<year>2012</year>) <article-title>A molecular approach to explore the extent of the threatened fungus <italic><tp:taxon-name><tp:taxon-name-part taxon-name-part-type="genus">Hypocreopsis</tp:taxon-name-part><tp:taxon-name-part taxon-name-part-type="species">rhododendri</tp:taxon-name-part></tp:taxon-name></italic> within wood.</article-title><source>Fungal Biology</source><volume>116</volume>(<issue>3</issue>): <fpage>354</fpage>–<lpage>362</lpage>. <ext-link xlink:href="10.1016/j.funbio.2011.12.002" ext-link-type="doi" xlink:type="simple">https://doi.org/10.1016/j.funbio.2011.12.002</ext-link></mixed-citation></ref></ref-list></tp:taxon-treatment>
