# Supplementary material for: ﻿Taxonomic study of Hydnoporia (Hymenochaetales, Hymenochaetaceae) in East Asia with two new species
Source: MycoKeys. 2024 Nov 25;111:1–20. doi: 10.3897/mycokeys.111.137347 (PMC11612637; doi:10.3897/mycokeys.111.137347)
Supplement: XML Treatment for Hydnoporia subtabacina [file mycokeys.111.137347-treatment2.xml]

<!DOCTYPE tp:taxon-treatment
  PUBLIC "-//TaxonX//DTD Taxonomic Treatment Publishing DTD v0 20100105//EN" "tax-treatment-NSO.dtd">
<tp:taxon-treatment xmlns:tp="http://www.plazi.org/taxpub"><tp:treatment-meta><kwd-group><label>Taxon classification</label><kwd>
                <named-content content-type="kingdom">Fungi</named-content>
              </kwd><kwd>
                <named-content content-type="order">Hymenochaetales</named-content>
              </kwd><kwd>
                <named-content content-type="family">Hymenochaetaceae</named-content>
              </kwd></kwd-group><mixed-citation publication-type="journal"><person-group><name><surname>Cho</surname><given-names>Minseo</given-names></name><name><surname>Cho</surname><given-names>Yoonhee</given-names></name><name><surname>Kwon</surname><given-names>Sun Lul</given-names></name><name><surname>Kim</surname><given-names>Dohye</given-names></name><name><surname>Hosaka</surname><given-names>Kentaro</given-names></name><name><surname>Lim</surname><given-names>Young Woon</given-names></name><name><surname>Kim</surname><given-names>Jae-Jin</given-names></name></person-group><article-title>﻿Taxonomic study of <italic><tp:taxon-name><tp:taxon-name-part taxon-name-part-type="genus" reg="Hydnoporia">Hydnoporia</tp:taxon-name-part></tp:taxon-name></italic> (<tp:taxon-name><tp:taxon-name-part taxon-name-part-type="genus" reg="Hymenochaetales">Hymenochaetales</tp:taxon-name-part></tp:taxon-name>, <tp:taxon-name><tp:taxon-name-part taxon-name-part-type="family">Hymenochaetaceae</tp:taxon-name-part></tp:taxon-name>) in East Asia with two new species</article-title><source>MycoKeys</source><day>25</day><month>11</month><year>2024</year><volume>111</volume><fpage>1</fpage><lpage>20</lpage><pub-id pub-id-type="doi">10.3897/mycokeys.111.137347</pub-id></mixed-citation></tp:treatment-meta><tp:nomenclature><label>﻿</label><tp:taxon-name>
              <object-id xmlns:xlink="http://www.w3.org/1999/xlink" content-type="arpha" xlink:type="simple">3512CF47-456B-5697-BB5F-FA39827A090F</object-id>
              <tp:taxon-name-part taxon-name-part-type="genus" reg="Hydnoporia">Hydnoporia</tp:taxon-name-part>
              <tp:taxon-name-part taxon-name-part-type="species" reg="subtabacina">subtabacina</tp:taxon-name-part>
              <object-id xmlns:xlink="http://www.w3.org/1999/xlink" content-type="mycobank" xlink:type="simple">854672</object-id>
            </tp:taxon-name><tp:taxon-authority>M.Cho, Y.Cho, Y.W.Lim &amp; J.J.Kim</tp:taxon-authority><tp:taxon-status xmlns:xlink="http://www.w3.org/1999/xlink" xlink:type="simple">sp. nov.</tp:taxon-status><xref ref-type="fig" rid="F4">Fig. 4</xref></tp:nomenclature><tp:treatment-sec sec-type="diagnosis" id="SECID0ESICI"><title>Diagnosis.</title><p>Effused-reflexed, pileate basidiome, smooth, brown hymenial surface, sterile margin; cylindrical basidia with 14.6–17.9 × 2.9–3.8 μm, sharp-pointed and few elongated setae with 58.6–140.0 × 9.8–26.1 μm, narrowly cylindrical basidiospores with 4.4–5.7 × 1.6–1.9 μm, and occurs on angiosperm trees (branches and trunks).</p></tp:treatment-sec><tp:treatment-sec sec-type="material" id="SECID0EBJCI"><title>Type.</title><p>Korea • Gyeongsangbuk-do, Bonghwa-gun, Taebaeksan National Park, Baekcheon valley, <named-content xmlns:xlink="http://www.w3.org/1999/xlink" content-type="dwc:verbatimCoordinates" xlink:type="simple"><named-content content-type="geo-json" specific-use="{&#34;type&#34;:&#34;Point&#34;,&#34;coordinates&#34;:[129.640167,37.010667]}" id="NCID0EKJCI" xlink:type="simple">37°00.64'N, 128°98.41'E</named-content></named-content>, alt. 830 m, 22 Mar 2019, Y. W. Lim &amp; S. Yoo, (<bold><italic>holotype</italic></bold>: NIBRFG0000505378; <bold><italic>isotype</italic></bold>: SFC20190322-02).</p></tp:treatment-sec><tp:treatment-sec sec-type="description" id="SECID0EVJCI"><title>Description.</title><p><bold><italic>Basidiome</italic></bold> effused-reflexed, pileate, 0.1 mm thick. <bold><italic>Hymenial surface</italic></bold> smooth, membranaceous, brown (7.5YR, 5/4) to dark brown (7.5YR, 3/3). <bold><italic>Margin</italic></bold> sterile, slightly lighter. <bold><italic>Hyphal system</italic></bold> dimitic; generative hyphae septate, frequently branched, without a clamp connection, thick-walled, hyaline, 2.3–3.8 μm. Skeletal hyphae aseptate, unbranched, without a clamp connection, thick-walled, reddish-yellow (5YR, 7/8) to yellow (10YR, 7/8), 3.0–5.0 μm.</p><fig id="F4" position="float" orientation="portrait"><object-id xmlns:xlink="http://www.w3.org/1999/xlink" content-type="doi" xlink:type="simple">10.3897/mycokeys.111.137347.figure4</object-id><object-id xmlns:xlink="http://www.w3.org/1999/xlink" content-type="arpha" xlink:type="simple">6CAE7A86-2BB5-50FD-B28C-F3555836BBC4</object-id><label>Figure 4.</label><caption><p>Morphological characteristics of <italic><tp:taxon-name><tp:taxon-name-part taxon-name-part-type="genus" reg="Hydnoporia">Hydnoporia</tp:taxon-name-part><tp:taxon-name-part taxon-name-part-type="species" reg="subtabacina">subtabacina</tp:taxon-name-part></tp:taxon-name></italic> (NIBRFG0000505378, <bold>holotype</bold>) <bold>A</bold> basidiome <bold>B</bold> microscopic features, <bold>s</bold> basidiospores; <bold>b1</bold> basidia; <bold>b2</bold> basidioles; <bold>h1</bold> generative hyphae; <bold>h2</bold> skeletal hyphae; <bold>se</bold> setae. Scale bars: 10 μm (<bold>s</bold>, <bold>b1</bold>, <bold>b2</bold>, <bold>h1</bold>, <bold>h2</bold>); 20 μm (<bold>se</bold>).</p></caption><graphic xmlns:xlink="http://www.w3.org/1999/xlink" xlink:href="mycokeys-111-001-g004.jpg" position="float" orientation="portrait" xlink:type="simple" id="oo_1182970.jpg"><uri content-type="original_file" xlink:type="simple">https://binary.pensoft.net/fig/1182970</uri></graphic></fig><p><bold><italic>Basidia</italic></bold> cylindrical, 4-spored, smooth, thin-walled, hyaline, (14.0–)14.6–17.9(–18.7) × 2.9–3.8 μm. <bold><italic>Setae</italic></bold> sharp-pointed, encrusted with crystals, cylindrical, fusiform, few elongated apex, smooth, bearing a narrow or wide lumen, thick-walled, dark reddish brown (5YR, 3/4) to dusky red (2.5YR, 3/2), 58.6–140.0 × 9.8–26.1 μm. <bold><italic>Basidiospores</italic></bold> narrowly cylindrical, smooth, slightly curved, thin-walled, hyaline, with narrow apex, 4.4–5.7 × 1.6–1.9 μm, L = 5.22 μm, W = 1.68 μm, Q = 2.78–3.61, n = 21.</p></tp:treatment-sec><tp:treatment-sec sec-type="distribution" id="SECID0EVMCI"><title>Distribution.</title><p>Korea, China, Far East Russia, and US.</p></tp:treatment-sec><tp:treatment-sec sec-type="ecology" id="SECID0E1MCI"><title>Ecology.</title><p>Grew on <italic><tp:taxon-name><tp:taxon-name-part taxon-name-part-type="genus" reg="Quercus">Quercus</tp:taxon-name-part></tp:taxon-name></italic> in angiosperm forest.</p></tp:treatment-sec><tp:treatment-sec sec-type="etymology" id="SECID0EHNCI"><title>Etymology.</title><p>Named after its morphological similarity with <italic><tp:taxon-name><tp:taxon-name-part taxon-name-part-type="genus" reg="Hydnoporia">Hydnoporia</tp:taxon-name-part><tp:taxon-name-part taxon-name-part-type="species" reg="tabacina">tabacina</tp:taxon-name-part></tp:taxon-name></italic>.</p></tp:treatment-sec><tp:treatment-sec sec-type="material" id="SECID0EYNCI"><title>Additional specimens examined.</title><p>Korea • Gangwon-do, Taebaek-si, Taebaeksan National Park, Yuilsa Temple, <named-content xmlns:xlink="http://www.w3.org/1999/xlink" content-type="dwc:verbatimCoordinates" xlink:type="simple"><named-content content-type="geo-json" specific-use="{&#34;type&#34;:&#34;Point&#34;,&#34;coordinates&#34;:[129.517833,37.181167]}" id="NCID0EBOCI" xlink:type="simple">37°10.87'N, 128°91.07'E</named-content></named-content>, alt. 1,250 m, 10 May 2019, Y. W. Lim &amp; S. Yoo, SFC20190510-01.</p></tp:treatment-sec><tp:treatment-sec sec-type="notes" id="SECID0EGOCI"><title>Notes.</title><p>According to our phylogenetic analysis, sequences annotated as ‘<italic><tp:taxon-name><tp:taxon-name-part taxon-name-part-type="genus" reg="Hydnoporia">Hyd.</tp:taxon-name-part><tp:taxon-name-part taxon-name-part-type="species" reg="tabacina">tabacina</tp:taxon-name-part></tp:taxon-name></italic>’ were divided into a European and an Asian-North American clade (Fig. <xref ref-type="fig" rid="F2">2</xref>). The holotype specimen sequence is unavailable, but it is known that the specimen (≡<italic><tp:taxon-name><tp:taxon-name-part taxon-name-part-type="genus" reg="Aricularia">Aricularia</tp:taxon-name-part><tp:taxon-name-part taxon-name-part-type="species" reg="tabacina">tabacina</tp:taxon-name-part></tp:taxon-name></italic> Sowerby) locality is Britain (<xref ref-type="bibr" rid="B38">Sowerby 1797</xref>) and the lectotype specimen is from Sweden (<xref ref-type="bibr" rid="B23">Miettinen et al. 2019</xref>). Therefore, we acknowledge the European clade (Finland, Great Britain, and Western Russia) as <italic><tp:taxon-name><tp:taxon-name-part taxon-name-part-type="genus" reg="Hydnoporia">Hyd.</tp:taxon-name-part><tp:taxon-name-part taxon-name-part-type="species" reg="tabacina">tabacina</tp:taxon-name-part></tp:taxon-name></italic> and the Asian-American clade (China, Fareast Russia, Korea, and the US) as the new species, following the results of a previous study (<xref ref-type="bibr" rid="B23">Miettinen et al. 2019</xref>). <italic><tp:taxon-name><tp:taxon-name-part taxon-name-part-type="genus" reg="Hydnoporia">Hydnoporia</tp:taxon-name-part><tp:taxon-name-part taxon-name-part-type="species" reg="subtabacina">subtabacina</tp:taxon-name-part></tp:taxon-name></italic> sp. nov. occurs only on angiosperm branches or trunks. The microscopic characteristics of <italic><tp:taxon-name><tp:taxon-name-part taxon-name-part-type="genus" reg="Hydnoporia">Hyd.</tp:taxon-name-part><tp:taxon-name-part taxon-name-part-type="species" reg="subtabacina">subtabacina</tp:taxon-name-part></tp:taxon-name></italic> and <italic><tp:taxon-name><tp:taxon-name-part taxon-name-part-type="genus" reg="Hydnoporia">Hyd.</tp:taxon-name-part><tp:taxon-name-part taxon-name-part-type="species" reg="tabacina">tabacina</tp:taxon-name-part></tp:taxon-name></italic> are similar, but longer and wider basidiospores are reported in the latter species, viz. 4.58–5.9 × 1.78–2.02 μm (<xref ref-type="bibr" rid="B23">Miettinen et al. 2019</xref>). Further, setal measurements of our specimens had broader variation (58.6–140.0 × 9.8–26.1 μm) compared to those of the Fareast Russian (63.92–94.15 × 9.38–14.5 μm) and North American specimens (71.1–97.9 × 9.5–14.23 μm) (<xref ref-type="bibr" rid="B23">Miettinen et al. 2019</xref>). While there is a morphological description of Chinese ‘<italic><tp:taxon-name><tp:taxon-name-part taxon-name-part-type="genus" reg="Hydnoporia">Hyd.</tp:taxon-name-part><tp:taxon-name-part taxon-name-part-type="species" reg="tabacina">tabacina</tp:taxon-name-part></tp:taxon-name></italic>’, no sequence data were available for these observed specimens (<xref ref-type="bibr" rid="B5">Dai 2010</xref>). Additionally, the morphological characteristics of the Chinese ‘<italic><tp:taxon-name><tp:taxon-name-part taxon-name-part-type="genus" reg="Hydnoporia">Hyd.</tp:taxon-name-part><tp:taxon-name-part taxon-name-part-type="species" reg="tabacina">tabacina</tp:taxon-name-part></tp:taxon-name></italic>’ with a hydnoid and yellowish basidiome (<xref ref-type="bibr" rid="B5">Dai 2010</xref>) differ from those of the European specimens and of <italic><tp:taxon-name><tp:taxon-name-part taxon-name-part-type="genus" reg="Hydnoporia">Hyd.</tp:taxon-name-part><tp:taxon-name-part taxon-name-part-type="species" reg="subtabacina">subtabacina</tp:taxon-name-part></tp:taxon-name></italic>. Therefore, further research is needed for an accurate identification of Chinese ‘<italic><tp:taxon-name><tp:taxon-name-part taxon-name-part-type="genus" reg="Hydnoporia">Hyd.</tp:taxon-name-part><tp:taxon-name-part taxon-name-part-type="species" reg="tabacina">tabacina</tp:taxon-name-part></tp:taxon-name></italic>’.</p></tp:treatment-sec><tp:treatment-sec><!--Section generated to contain objects referenced in tp:taxon-treatment.--><fig id="F2" position="float" orientation="portrait"><object-id xmlns:xlink="http://www.w3.org/1999/xlink" content-type="doi" xlink:type="simple">10.3897/mycokeys.111.137347.figure2</object-id><object-id xmlns:xlink="http://www.w3.org/1999/xlink" content-type="arpha" xlink:type="simple">4A8067C7-A2B0-50E4-8343-92C0CC7645A6</object-id><label>Figure 2.</label><caption><p><abbrev xmlns:xlink="http://www.w3.org/1999/xlink" xlink:title="Bayesian inference" id="ABBRID0EUTBI" xlink:type="simple">BI</abbrev> tree based on the <abbrev xmlns:xlink="http://www.w3.org/1999/xlink" xlink:title="internal transcribed spacer" id="ABBRID0EYTBI" xlink:type="simple">ITS</abbrev> and <italic><abbrev xmlns:xlink="http://www.w3.org/1999/xlink" xlink:title="translation elongation factor 1–α" id="ABBRID0E4TBI" xlink:type="simple">tef1</abbrev></italic> concatenated sequence datasets. The node numbers indicate the posterior probabilities (PP) above 0.7. <italic><tp:taxon-name><tp:taxon-name-part taxon-name-part-type="genus" reg="Hydnoporia">Hydnoporia</tp:taxon-name-part></tp:taxon-name></italic> specimens examined in this study are shown in bold. Newly generated sequences in this study are shown in blue and bold. <italic><tp:taxon-name><tp:taxon-name-part taxon-name-part-type="genus" reg="Porodaedalea">Porodaedalea</tp:taxon-name-part><tp:taxon-name-part taxon-name-part-type="species" reg="alpicola">alpicola</tp:taxon-name-part></tp:taxon-name></italic> (Cui 12280) is used as an outgroup. Letter codes after specimen voucher indicate ISO 3166 country code followed by the origin province. Detailed information is in Table <xref ref-type="table" rid="T1">1</xref>. Type specimens are indicated with “T”.</p></caption><graphic xmlns:xlink="http://www.w3.org/1999/xlink" xlink:href="mycokeys-111-001-g002.jpg" position="float" orientation="portrait" xlink:type="simple" id="oo_1182968.jpg"><uri content-type="original_file" xlink:type="simple">https://binary.pensoft.net/fig/1182968</uri></graphic></fig><table-wrap id="T1" position="float" orientation="portrait"><label>Table 1.</label><caption><p>List of analyzed <italic><tp:taxon-name><tp:taxon-name-part taxon-name-part-type="genus" reg="Hydnoporia">Hydnoporia</tp:taxon-name-part></tp:taxon-name></italic> specimens with GenBank accession numbers of <abbrev xmlns:xlink="http://www.w3.org/1999/xlink" xlink:title="internal transcribed spacer" id="ABBRID0EKFAE" xlink:type="simple">ITS</abbrev> and <italic><abbrev xmlns:xlink="http://www.w3.org/1999/xlink" xlink:title="translation elongation factor 1–α" id="ABBRID0EPFAE" xlink:type="simple">tef1</abbrev></italic> sequences.</p></caption><table id="TID0EVGAI" rules="all"><tbody><tr><th rowspan="2" colspan="1">Species name</th><th rowspan="2" colspan="1">Specimen voucher</th><th rowspan="2" colspan="1">Country</th><th rowspan="1" colspan="2">GenBank accession no.<sup>a</sup></th><th rowspan="2" colspan="1">References</th></tr><tr><th rowspan="1" colspan="1">
                  <abbrev xmlns:xlink="http://www.w3.org/1999/xlink" xlink:title="internal transcribed spacer" id="ABBRID0EOGAE" xlink:type="simple">ITS</abbrev>
                </th><th rowspan="1" colspan="1">
                  <italic>
                    <abbrev xmlns:xlink="http://www.w3.org/1999/xlink" xlink:title="translation elongation factor 1–α" id="ABBRID0EXGAE" xlink:type="simple">tef1</abbrev>
                  </italic>
                </th></tr><tr><td rowspan="5" colspan="1">
                  <italic>
                    <tp:taxon-name><tp:taxon-name-part taxon-name-part-type="genus" reg="Hydnoporia">Hydnoporia</tp:taxon-name-part><tp:taxon-name-part taxon-name-part-type="species" reg="corrugata">corrugata</tp:taxon-name-part></tp:taxon-name>
                  </italic>
                </td><td rowspan="1" colspan="1">Jon Klepsland 2011-7-24 (O F-247869)<sup>T</sup></td><td rowspan="1" colspan="1">Norway</td><td rowspan="1" colspan="1" style="color: #4d4d38">
                  <ext-link xmlns:xlink="http://www.w3.org/1999/xlink" ext-link-type="gen" xlink:href="MK514613" xlink:type="simple">MK514613</ext-link>
                </td><td rowspan="1" colspan="1" style="color: #4d4d38">
                  <ext-link xmlns:xlink="http://www.w3.org/1999/xlink" ext-link-type="gen" xlink:href="MK552138" xlink:type="simple">MK552138</ext-link>
                </td><td rowspan="1" colspan="1">(<xref ref-type="bibr" rid="B23">Miettinen et al. 2019</xref>)</td></tr><tr><td rowspan="1" colspan="1">KCG001</td><td rowspan="1" colspan="1">Ireland</td><td rowspan="1" colspan="1" style="color: #4d4d38">
                  <ext-link xmlns:xlink="http://www.w3.org/1999/xlink" ext-link-type="gen" xlink:href="JQ246338" xlink:type="simple">JQ246338</ext-link>
                </td><td rowspan="1" colspan="1">–</td><td rowspan="1" colspan="1">(<xref ref-type="bibr" rid="B10">Grundy et al. 2012</xref>)</td></tr><tr><td rowspan="1" colspan="1">A6_wood_6</td><td rowspan="1" colspan="1">Great Britain</td><td rowspan="1" colspan="1" style="color: #4d4d38">
                  <ext-link xmlns:xlink="http://www.w3.org/1999/xlink" ext-link-type="gen" xlink:href="JN230421" xlink:type="simple">JN230421</ext-link>
                </td><td rowspan="1" colspan="1">–</td><td rowspan="1" colspan="1">(<xref ref-type="bibr" rid="B10">Grundy et al. 2012</xref>)</td></tr><tr><td rowspan="1" colspan="1">B1_wood_inner</td><td rowspan="1" colspan="1">Ireland</td><td rowspan="1" colspan="1" style="color: #4d4d38">
                  <ext-link xmlns:xlink="http://www.w3.org/1999/xlink" ext-link-type="gen" xlink:href="JN230422" xlink:type="simple">JN230422</ext-link>
                </td><td rowspan="1" colspan="1">–</td><td rowspan="1" colspan="1">(<xref ref-type="bibr" rid="B10">Grundy et al. 2012</xref>)</td></tr><tr><td rowspan="1" colspan="1">A3_wood_2</td><td rowspan="1" colspan="1">Great Britain</td><td rowspan="1" colspan="1" style="color: #4d4d38">
                  <ext-link xmlns:xlink="http://www.w3.org/1999/xlink" ext-link-type="gen" xlink:href="JN230419" xlink:type="simple">JN230419</ext-link>
                </td><td rowspan="1" colspan="1">–</td><td rowspan="1" colspan="1">(<xref ref-type="bibr" rid="B10">Grundy et al. 2012</xref>)</td></tr><tr><td rowspan="2" colspan="1">
                  <italic>
                    <tp:taxon-name><tp:taxon-name-part taxon-name-part-type="genus" reg="Hydnoporia">Hyd.</tp:taxon-name-part><tp:taxon-name-part taxon-name-part-type="species" reg="diffissa">diffissa</tp:taxon-name-part></tp:taxon-name>
                  </italic>
                </td><td rowspan="1" colspan="1">Otto Miettinen 19463 (H 7008917)<sup>T</sup></td><td rowspan="1" colspan="1">USA, North Carolina</td><td rowspan="1" colspan="1" style="color: #4d4d38">
                  <ext-link xmlns:xlink="http://www.w3.org/1999/xlink" ext-link-type="gen" xlink:href="MK514611" xlink:type="simple">MK514611</ext-link>
                </td><td rowspan="1" colspan="1" style="color: #4d4d38">
                  <ext-link xmlns:xlink="http://www.w3.org/1999/xlink" ext-link-type="gen" xlink:href="MK552136" xlink:type="simple">MK552136</ext-link>
                </td><td rowspan="1" colspan="1">(<xref ref-type="bibr" rid="B23">Miettinen et al. 2019</xref>)</td></tr><tr><td rowspan="1" colspan="1">Otto Miettinen 17127.4 (H)</td><td rowspan="1" colspan="1">USA, New York</td><td rowspan="1" colspan="1" style="color: #4d4d38">
                  <ext-link xmlns:xlink="http://www.w3.org/1999/xlink" ext-link-type="gen" xlink:href="MK514598" xlink:type="simple">MK514598</ext-link>
                </td><td rowspan="1" colspan="1">–</td><td rowspan="1" colspan="1">(<xref ref-type="bibr" rid="B23">Miettinen et al. 2019</xref>)</td></tr><tr><td rowspan="2" colspan="1">
                  <italic>
                    <tp:taxon-name><tp:taxon-name-part taxon-name-part-type="genus" reg="Hydnoporia">Hyd.</tp:taxon-name-part><tp:taxon-name-part taxon-name-part-type="species" reg="gigasetosa">gigasetosa</tp:taxon-name-part></tp:taxon-name>
                  </italic>
                </td><td rowspan="1" colspan="1">He1461</td><td rowspan="1" colspan="1">China, Yunnan</td><td rowspan="1" colspan="1" style="color: #4d4d38">
                  <ext-link xmlns:xlink="http://www.w3.org/1999/xlink" ext-link-type="gen" xlink:href="KT828671" xlink:type="simple">KT828671</ext-link>
                </td><td rowspan="1" colspan="1">–</td><td rowspan="1" colspan="1">(<xref ref-type="bibr" rid="B45">Yang et al. 2016</xref>)</td></tr><tr><td rowspan="1" colspan="1">He1442</td><td rowspan="1" colspan="1">China, Yunnan</td><td rowspan="1" colspan="1" style="color: #4d4d38">
                  <ext-link xmlns:xlink="http://www.w3.org/1999/xlink" ext-link-type="gen" xlink:href="KT828670" xlink:type="simple">KT828670</ext-link>
                </td><td rowspan="1" colspan="1">–</td><td rowspan="1" colspan="1">(<xref ref-type="bibr" rid="B45">Yang et al. 2016</xref>)</td></tr><tr><td rowspan="11" colspan="1">
                  <bold><italic><tp:taxon-name><tp:taxon-name-part taxon-name-part-type="genus" reg="Hydnoporia">Hyd.</tp:taxon-name-part><tp:taxon-name-part taxon-name-part-type="species" reg="intricata">intricata</tp:taxon-name-part></tp:taxon-name></italic> comb. nov.</bold>
                </td><td rowspan="1" colspan="1">
                  <bold>KUC20121123-03</bold>
                </td><td rowspan="1" colspan="1">
                  <bold>Korea</bold>
                </td><td rowspan="1" colspan="1" style="color: #4d4d38">
                  <bold>
                    <ext-link xmlns:xlink="http://www.w3.org/1999/xlink" ext-link-type="gen" xlink:href="PP992254" xlink:type="simple">PP992254</ext-link>
                  </bold>
                </td><td rowspan="1" colspan="1" style="color: #4d4d38">
                  <bold>
                    <ext-link xmlns:xlink="http://www.w3.org/1999/xlink" ext-link-type="gen" xlink:href="PQ066850" xlink:type="simple">PQ066850</ext-link>
                  </bold>
                </td><td rowspan="1" colspan="1">
                  <bold>This study</bold>
                </td></tr><tr><td rowspan="1" colspan="1">
                  <bold>KUC20210428-20</bold>
                </td><td rowspan="1" colspan="1">
                  <bold>Korea</bold>
                </td><td rowspan="1" colspan="1" style="color: #4d4d38">
                  <bold>
                    <ext-link xmlns:xlink="http://www.w3.org/1999/xlink" ext-link-type="gen" xlink:href="PP992255" xlink:type="simple">PP992255</ext-link>
                  </bold>
                </td><td rowspan="1" colspan="1" style="color: #4d4d38">
                  <bold>
                    <ext-link xmlns:xlink="http://www.w3.org/1999/xlink" ext-link-type="gen" xlink:href="PQ066851" xlink:type="simple">PQ066851</ext-link>
                  </bold>
                </td><td rowspan="1" colspan="1">
                  <bold>This study</bold>
                </td></tr><tr><td rowspan="1" colspan="1">
                  <bold>KUC20211030-01</bold>
                </td><td rowspan="1" colspan="1">
                  <bold>Korea</bold>
                </td><td rowspan="1" colspan="1" style="color: #4d4d38">
                  <bold>
                    <ext-link xmlns:xlink="http://www.w3.org/1999/xlink" ext-link-type="gen" xlink:href="PP992256" xlink:type="simple">PP992256</ext-link>
                  </bold>
                </td><td rowspan="1" colspan="1" style="color: #4d4d38">
                  <bold>
                    <ext-link xmlns:xlink="http://www.w3.org/1999/xlink" ext-link-type="gen" xlink:href="PQ066852" xlink:type="simple">PQ066852</ext-link>
                  </bold>
                </td><td rowspan="1" colspan="1">
                  <bold>This study</bold>
                </td></tr><tr><td rowspan="1" colspan="1">
                  <bold>SFC20120820-11</bold>
                </td><td rowspan="1" colspan="1">
                  <bold>Korea</bold>
                </td><td rowspan="1" colspan="1" style="color: #4d4d38">
                  <bold>
                    <ext-link xmlns:xlink="http://www.w3.org/1999/xlink" ext-link-type="gen" xlink:href="PP992257" xlink:type="simple">PP992257</ext-link>
                  </bold>
                </td><td rowspan="1" colspan="1">–</td><td rowspan="1" colspan="1">
                  <bold>This study</bold>
                </td></tr><tr><td rowspan="1" colspan="1">
                  <bold>SFC20140313-01</bold>
                </td><td rowspan="1" colspan="1">
                  <bold>Korea</bold>
                </td><td rowspan="1" colspan="1" style="color: #4d4d38">
                  <bold>
                    <ext-link xmlns:xlink="http://www.w3.org/1999/xlink" ext-link-type="gen" xlink:href="PP992258" xlink:type="simple">PP992258</ext-link>
                  </bold>
                </td><td rowspan="1" colspan="1" style="color: #4d4d38">
                  <bold>
                    <ext-link xmlns:xlink="http://www.w3.org/1999/xlink" ext-link-type="gen" xlink:href="PQ066853" xlink:type="simple">PQ066853</ext-link>
                  </bold>
                </td><td rowspan="1" colspan="1">
                  <bold>This study</bold>
                </td></tr><tr><td rowspan="1" colspan="1">
                  <bold>SFC20160920-36</bold>
                </td><td rowspan="1" colspan="1">
                  <bold>Korea</bold>
                </td><td rowspan="1" colspan="1" style="color: #4d4d38">
                  <bold>
                    <ext-link xmlns:xlink="http://www.w3.org/1999/xlink" ext-link-type="gen" xlink:href="PP992259" xlink:type="simple">PP992259</ext-link>
                  </bold>
                </td><td rowspan="1" colspan="1" style="color: #4d4d38">
                  <bold>
                    <ext-link xmlns:xlink="http://www.w3.org/1999/xlink" ext-link-type="gen" xlink:href="PQ066854" xlink:type="simple">PQ066854</ext-link>
                  </bold>
                </td><td rowspan="1" colspan="1">
                  <bold>This study</bold>
                </td></tr><tr><td rowspan="1" colspan="1">
                  <bold>SFC20170822-68</bold>
                </td><td rowspan="1" colspan="1">
                  <bold>Korea</bold>
                </td><td rowspan="1" colspan="1" style="color: #4d4d38">
                  <bold>
                    <ext-link xmlns:xlink="http://www.w3.org/1999/xlink" ext-link-type="gen" xlink:href="PP992260" xlink:type="simple">PP992260</ext-link>
                  </bold>
                </td><td rowspan="1" colspan="1" style="color: #4d4d38">
                  <bold>
                    <ext-link xmlns:xlink="http://www.w3.org/1999/xlink" ext-link-type="gen" xlink:href="PQ066855" xlink:type="simple">PQ066855</ext-link>
                  </bold>
                </td><td rowspan="1" colspan="1">
                  <bold>This study</bold>
                </td></tr><tr><td rowspan="1" colspan="1">
                  <bold>SFC20170908-28</bold>
                </td><td rowspan="1" colspan="1">
                  <bold>Korea</bold>
                </td><td rowspan="1" colspan="1" style="color: #4d4d38">
                  <bold>
                    <ext-link xmlns:xlink="http://www.w3.org/1999/xlink" ext-link-type="gen" xlink:href="PP992261" xlink:type="simple">PP992261</ext-link>
                  </bold>
                </td><td rowspan="1" colspan="1" style="color: #4d4d38">
                  <bold>
                    <ext-link xmlns:xlink="http://www.w3.org/1999/xlink" ext-link-type="gen" xlink:href="PQ066856" xlink:type="simple">PQ066856</ext-link>
                  </bold>
                </td><td rowspan="1" colspan="1">
                  <bold>This study</bold>
                </td></tr><tr><td rowspan="1" colspan="1">He1181</td><td rowspan="1" colspan="1">China</td><td rowspan="1" colspan="1" style="color: #4d4d38">
                  <ext-link xmlns:xlink="http://www.w3.org/1999/xlink" ext-link-type="gen" xlink:href="JQ279609" xlink:type="simple">JQ279609</ext-link>
                </td><td rowspan="1" colspan="1">–</td><td rowspan="1" colspan="1">(<xref ref-type="bibr" rid="B13">He and Dai 2012</xref>)</td></tr><tr><td rowspan="1" colspan="1">He412</td><td rowspan="1" colspan="1">China</td><td rowspan="1" colspan="1" style="color: #4d4d38">
                  <ext-link xmlns:xlink="http://www.w3.org/1999/xlink" ext-link-type="gen" xlink:href="JQ279608" xlink:type="simple">JQ279608</ext-link>
                </td><td rowspan="1" colspan="1">–</td><td rowspan="1" colspan="1">(<xref ref-type="bibr" rid="B13">He and Dai 2012</xref>)</td></tr><tr><td rowspan="1" colspan="1">He21064</td><td rowspan="1" colspan="1">China</td><td rowspan="1" colspan="1" style="color: #4d4d38">
                  <ext-link xmlns:xlink="http://www.w3.org/1999/xlink" ext-link-type="gen" xlink:href="KC505556" xlink:type="simple">KC505556</ext-link>
                </td><td rowspan="1" colspan="1">–</td><td rowspan="1" colspan="1">Unpublished</td></tr><tr><td rowspan="2" colspan="1">
                  <italic>
                    <tp:taxon-name><tp:taxon-name-part taxon-name-part-type="genus" reg="Hydnoporia">Hyd.</tp:taxon-name-part><tp:taxon-name-part taxon-name-part-type="species" reg="lamellata">lamellata</tp:taxon-name-part></tp:taxon-name>
                  </italic>
                </td><td rowspan="1" colspan="1">Cui7629</td><td rowspan="1" colspan="1">China</td><td rowspan="1" colspan="1" style="color: #4d4d38">
                  <ext-link xmlns:xlink="http://www.w3.org/1999/xlink" ext-link-type="gen" xlink:href="JQ279603" xlink:type="simple">JQ279603</ext-link>
                </td><td rowspan="1" colspan="1">–</td><td rowspan="1" colspan="1">(<xref ref-type="bibr" rid="B13">He and Dai 2012</xref>)</td></tr><tr><td rowspan="1" colspan="1">Dai10527</td><td rowspan="1" colspan="1">China</td><td rowspan="1" colspan="1" style="color: #4d4d38">
                  <ext-link xmlns:xlink="http://www.w3.org/1999/xlink" ext-link-type="gen" xlink:href="JQ279605" xlink:type="simple">JQ279605</ext-link>
                </td><td rowspan="1" colspan="1">–</td><td rowspan="1" colspan="1">(<xref ref-type="bibr" rid="B13">He and Dai 2012</xref>)</td></tr><tr><td rowspan="4" colspan="1">
                  <italic>
                    <tp:taxon-name><tp:taxon-name-part taxon-name-part-type="genus" reg="Hydnoporia">Hyd.</tp:taxon-name-part><tp:taxon-name-part taxon-name-part-type="species" reg="laricicola">laricicola</tp:taxon-name-part></tp:taxon-name>
                  </italic>
                </td><td rowspan="1" colspan="1">Viacheslav Spirin 5400 (H)</td><td rowspan="1" colspan="1">Russia, Khabarovsk</td><td rowspan="1" colspan="1" style="color: #4d4d38">
                  <ext-link xmlns:xlink="http://www.w3.org/1999/xlink" ext-link-type="gen" xlink:href="MK514606" xlink:type="simple">MK514606</ext-link>
                </td><td rowspan="1" colspan="1" style="color: #4d4d38">
                  <ext-link xmlns:xlink="http://www.w3.org/1999/xlink" ext-link-type="gen" xlink:href="MK552132" xlink:type="simple">MK552132</ext-link>
                </td><td rowspan="1" colspan="1">(<xref ref-type="bibr" rid="B23">Miettinen et al. 2019</xref>)</td></tr><tr><td rowspan="1" colspan="1">Dai13458<sup>T</sup></td><td rowspan="1" colspan="1">China, Heilongjiang</td><td rowspan="1" colspan="1" style="color: #4d4d38">
                  <ext-link xmlns:xlink="http://www.w3.org/1999/xlink" ext-link-type="gen" xlink:href="KT828672" xlink:type="simple">KT828672</ext-link>
                </td><td rowspan="1" colspan="1">–</td><td rowspan="1" colspan="1">(<xref ref-type="bibr" rid="B45">Yang et al. 2016</xref>)</td></tr><tr><td rowspan="1" colspan="1">Dai11046</td><td rowspan="1" colspan="1">China, Nei Mongol</td><td rowspan="1" colspan="1" style="color: #4d4d38">
                  <ext-link xmlns:xlink="http://www.w3.org/1999/xlink" ext-link-type="gen" xlink:href="JQ279616" xlink:type="simple">JQ279616</ext-link>
                </td><td rowspan="1" colspan="1">–</td><td rowspan="1" colspan="1">(<xref ref-type="bibr" rid="B13">He and Dai 2012</xref>)</td></tr><tr><td rowspan="1" colspan="1">Wu 1207-122</td><td rowspan="1" colspan="1">China, Jilin</td><td rowspan="1" colspan="1" style="color: #4d4d38">
                  <ext-link xmlns:xlink="http://www.w3.org/1999/xlink" ext-link-type="gen" xlink:href="KT828673" xlink:type="simple">KT828673</ext-link>
                </td><td rowspan="1" colspan="1">–</td><td rowspan="1" colspan="1">(<xref ref-type="bibr" rid="B45">Yang et al. 2016</xref>)</td></tr><tr><td rowspan="2" colspan="1">
                  <italic>
                    <tp:taxon-name><tp:taxon-name-part taxon-name-part-type="genus" reg="Hydnoporia">Hyd.</tp:taxon-name-part><tp:taxon-name-part taxon-name-part-type="species" reg="latesetosa">latesetosa</tp:taxon-name-part></tp:taxon-name>
                  </italic>
                </td><td rowspan="1" colspan="1">He492</td><td rowspan="1" colspan="1">China, Hainan</td><td rowspan="1" colspan="1" style="color: #4d4d38">
                  <ext-link xmlns:xlink="http://www.w3.org/1999/xlink" ext-link-type="gen" xlink:href="JQ716404" xlink:type="simple">JQ716404</ext-link>
                </td><td rowspan="1" colspan="1">–</td><td rowspan="1" colspan="1">(<xref ref-type="bibr" rid="B14">He and Li 2013</xref>)</td></tr><tr><td rowspan="1" colspan="1">He502<sup>T</sup></td><td rowspan="1" colspan="1">China, Hainan</td><td rowspan="1" colspan="1" style="color: #4d4d38">
                  <ext-link xmlns:xlink="http://www.w3.org/1999/xlink" ext-link-type="gen" xlink:href="NR_120093" xlink:type="simple">NR_120093</ext-link>
                </td><td rowspan="1" colspan="1">–</td><td rowspan="1" colspan="1">(<xref ref-type="bibr" rid="B14">He and Li 2013</xref>)</td></tr><tr><td rowspan="7" colspan="1">
                  <italic>
                    <tp:taxon-name><tp:taxon-name-part taxon-name-part-type="genus" reg="Hydnoporia">Hyd.</tp:taxon-name-part><tp:taxon-name-part taxon-name-part-type="species" reg="olivacea">olivacea</tp:taxon-name-part></tp:taxon-name>
                  </italic>
                </td><td rowspan="1" colspan="1">Otto Miettinen &amp; Kelo Käppi 16044 (H 7005770)<sup>T</sup></td><td rowspan="1" colspan="1">USA, Massachusetts</td><td rowspan="1" colspan="1" style="color: #4d4d38">
                  <ext-link xmlns:xlink="http://www.w3.org/1999/xlink" ext-link-type="gen" xlink:href="MK514612" xlink:type="simple">MK514612</ext-link>
                </td><td rowspan="1" colspan="1" style="color: #4d4d38">
                  <ext-link xmlns:xlink="http://www.w3.org/1999/xlink" ext-link-type="gen" xlink:href="MK552137" xlink:type="simple">MK552137</ext-link>
                </td><td rowspan="1" colspan="1">(<xref ref-type="bibr" rid="B23">Miettinen et al. 2019</xref>)</td></tr><tr><td rowspan="1" colspan="1">P1201B</td><td rowspan="1" colspan="1">Peru</td><td rowspan="1" colspan="1" style="color: #4d4d38">
                  <ext-link xmlns:xlink="http://www.w3.org/1999/xlink" ext-link-type="gen" xlink:href="EU977192" xlink:type="simple">EU977192</ext-link>
                </td><td rowspan="1" colspan="1">–</td><td rowspan="1" colspan="1">(<xref ref-type="bibr" rid="B37">Smith et al. 2008</xref>)</td></tr><tr><td rowspan="1" colspan="1">CMH529</td><td rowspan="1" colspan="1">USA, Missouri</td><td rowspan="1" colspan="1" style="color: #4d4d38">
                  <ext-link xmlns:xlink="http://www.w3.org/1999/xlink" ext-link-type="gen" xlink:href="KF800618" xlink:type="simple">KF800618</ext-link>
                </td><td rowspan="1" colspan="1">–</td><td rowspan="1" colspan="1">(<xref ref-type="bibr" rid="B32">Rittenour et al. 2014</xref>)</td></tr><tr><td rowspan="1" colspan="1">f2Fc06</td><td rowspan="1" colspan="1">USA, Texas</td><td rowspan="1" colspan="1" style="color: #4d4d38">
                  <ext-link xmlns:xlink="http://www.w3.org/1999/xlink" ext-link-type="gen" xlink:href="GU721341" xlink:type="simple">GU721341</ext-link>
                </td><td rowspan="1" colspan="1">–</td><td rowspan="1" colspan="1">(<xref ref-type="bibr" rid="B25">Noris et al. 2011</xref>)</td></tr><tr><td rowspan="1" colspan="1">319</td><td rowspan="1" colspan="1">Antarctica</td><td rowspan="1" colspan="1" style="color: #4d4d38">
                  <ext-link xmlns:xlink="http://www.w3.org/1999/xlink" ext-link-type="gen" xlink:href="KC785573" xlink:type="simple">KC785573</ext-link>
                </td><td rowspan="1" colspan="1">–</td><td rowspan="1" colspan="1">(<xref ref-type="bibr" rid="B4">Connell and Staudigel 2013</xref>)</td></tr><tr><td rowspan="1" colspan="1">CFMR:DLL2011-223</td><td rowspan="1" colspan="1">USA, Wisconsin</td><td rowspan="1" colspan="1" style="color: #4d4d38">
                  <ext-link xmlns:xlink="http://www.w3.org/1999/xlink" ext-link-type="gen" xlink:href="KJ140712" xlink:type="simple">KJ140712</ext-link>
                </td><td rowspan="1" colspan="1">–</td><td rowspan="1" colspan="1">(<xref ref-type="bibr" rid="B2">Brazee et al. 2014</xref>)</td></tr><tr><td rowspan="1" colspan="1">CBS:126040</td><td rowspan="1" colspan="1">USA, North Carolina</td><td rowspan="1" colspan="1" style="color: #4d4d38">
                  <ext-link xmlns:xlink="http://www.w3.org/1999/xlink" ext-link-type="gen" xlink:href="MH864055" xlink:type="simple">MH864055</ext-link>
                </td><td rowspan="1" colspan="1">–</td><td rowspan="1" colspan="1">(<xref ref-type="bibr" rid="B40">Vu et al. 2019</xref>)</td></tr><tr><td rowspan="3" colspan="1">
                  <italic>
                    <tp:taxon-name><tp:taxon-name-part taxon-name-part-type="genus" reg="Hydnoporia">Hyd.</tp:taxon-name-part><tp:taxon-name-part taxon-name-part-type="species" reg="rhododendri">rhododendri</tp:taxon-name-part></tp:taxon-name>
                  </italic>
                </td><td rowspan="1" colspan="1">N. Gerhold 2005-6-3</td><td rowspan="1" colspan="1">Austria</td><td rowspan="1" colspan="1" style="color: #4d4d38">
                  <ext-link xmlns:xlink="http://www.w3.org/1999/xlink" ext-link-type="gen" xlink:href="MK514593" xlink:type="simple">MK514593</ext-link>
                </td><td rowspan="1" colspan="1">–</td><td rowspan="1" colspan="1">(<xref ref-type="bibr" rid="B23">Miettinen et al. 2019</xref>)</td></tr><tr><td rowspan="1" colspan="1">Viacheslav Spirin 6476 (H)</td><td rowspan="1" colspan="1">Russia, Primorsky Krai</td><td rowspan="1" colspan="1" style="color: #4d4d38">
                  <ext-link xmlns:xlink="http://www.w3.org/1999/xlink" ext-link-type="gen" xlink:href="MK514599" xlink:type="simple">MK514599</ext-link>
                </td><td rowspan="1" colspan="1" style="color: #4d4d38">
                  <ext-link xmlns:xlink="http://www.w3.org/1999/xlink" ext-link-type="gen" xlink:href="MK552127" xlink:type="simple">MK552127</ext-link>
                </td><td rowspan="1" colspan="1">(<xref ref-type="bibr" rid="B23">Miettinen et al. 2019</xref>)</td></tr><tr><td rowspan="1" colspan="1">Viacheslav Spirin 6450 (H)</td><td rowspan="1" colspan="1">Russia, Primorsky Krai</td><td rowspan="1" colspan="1" style="color: #4d4d38">
                  <ext-link xmlns:xlink="http://www.w3.org/1999/xlink" ext-link-type="gen" xlink:href="MK514603" xlink:type="simple">MK514603</ext-link>
                </td><td rowspan="1" colspan="1">–</td><td rowspan="1" colspan="1">(<xref ref-type="bibr" rid="B23">Miettinen et al. 2019</xref>)</td></tr><tr><td rowspan="9" colspan="1">
                  <bold><italic><tp:taxon-name><tp:taxon-name-part taxon-name-part-type="genus" reg="Hydnoporia">Hyd.</tp:taxon-name-part><tp:taxon-name-part taxon-name-part-type="species" reg="rigidula">rigidula</tp:taxon-name-part></tp:taxon-name></italic> comb. nov.</bold>
                </td><td rowspan="1" colspan="1">SFC20140314-10</td><td rowspan="1" colspan="1">Korea</td><td rowspan="1" colspan="1" style="color: #4d4d38">
                  <ext-link xmlns:xlink="http://www.w3.org/1999/xlink" ext-link-type="gen" xlink:href="KX792928" xlink:type="simple">KX792928</ext-link>
                </td><td rowspan="1" colspan="1">–</td><td rowspan="1" colspan="1">(<xref ref-type="bibr" rid="B21">Kim et al. 2016</xref>)</td></tr><tr><td rowspan="1" colspan="1">SFC20140411-08</td><td rowspan="1" colspan="1">Korea</td><td rowspan="1" colspan="1" style="color: #4d4d38">
                  <ext-link xmlns:xlink="http://www.w3.org/1999/xlink" ext-link-type="gen" xlink:href="KX792929" xlink:type="simple">KX792929</ext-link>
                </td><td rowspan="1" colspan="1">–</td><td rowspan="1" colspan="1">(<xref ref-type="bibr" rid="B21">Kim et al. 2016</xref>)</td></tr><tr><td rowspan="1" colspan="1">SFC20140411-20</td><td rowspan="1" colspan="1">Korea</td><td rowspan="1" colspan="1" style="color: #4d4d38">
                  <ext-link xmlns:xlink="http://www.w3.org/1999/xlink" ext-link-type="gen" xlink:href="KX792930" xlink:type="simple">KX792930</ext-link>
                </td><td rowspan="1" colspan="1">–</td><td rowspan="1" colspan="1">(<xref ref-type="bibr" rid="B21">Kim et al. 2016</xref>)</td></tr><tr><td rowspan="1" colspan="1">SFC20140703-24</td><td rowspan="1" colspan="1">Korea</td><td rowspan="1" colspan="1" style="color: #4d4d38">
                  <ext-link xmlns:xlink="http://www.w3.org/1999/xlink" ext-link-type="gen" xlink:href="KX792931" xlink:type="simple">KX792931</ext-link>
                </td><td rowspan="1" colspan="1">–</td><td rowspan="1" colspan="1">(<xref ref-type="bibr" rid="B21">Kim et al. 2016</xref>)</td></tr><tr><td rowspan="1" colspan="1">
                  <bold>SFC20140723-16</bold>
                </td><td rowspan="1" colspan="1">
                  <bold>Korea</bold>
                </td><td rowspan="1" colspan="1" style="color: #4d4d38">
                  <ext-link xmlns:xlink="http://www.w3.org/1999/xlink" ext-link-type="gen" xlink:href="KX792932" xlink:type="simple">KX792932</ext-link>
                </td><td rowspan="1" colspan="1" style="color: #4d4d38">
                  <bold>
                    <ext-link xmlns:xlink="http://www.w3.org/1999/xlink" ext-link-type="gen" xlink:href="PQ066857" xlink:type="simple">PQ066857</ext-link>
                  </bold>
                </td><td rowspan="1" colspan="1">(<xref ref-type="bibr" rid="B21">Kim et al. 2016</xref>), <bold>This study</bold></td></tr><tr><td rowspan="1" colspan="1">
                  <bold>SFC20160713-06</bold>
                </td><td rowspan="1" colspan="1">
                  <bold>Korea</bold>
                </td><td rowspan="1" colspan="1" style="color: #4d4d38">
                  <bold>
                    <ext-link xmlns:xlink="http://www.w3.org/1999/xlink" ext-link-type="gen" xlink:href="PP992262" xlink:type="simple">PP992262</ext-link>
                  </bold>
                </td><td rowspan="1" colspan="1" style="color: #4d4d38">
                  <bold>
                    <ext-link xmlns:xlink="http://www.w3.org/1999/xlink" ext-link-type="gen" xlink:href="PQ066858" xlink:type="simple">PQ066858</ext-link>
                  </bold>
                </td><td rowspan="1" colspan="1">
                  <bold>This study</bold>
                </td></tr><tr><td rowspan="1" colspan="1">
                  <bold>SFC20170324-10</bold>
                </td><td rowspan="1" colspan="1">
                  <bold>Korea</bold>
                </td><td rowspan="1" colspan="1" style="color: #4d4d38">
                  <bold>
                    <ext-link xmlns:xlink="http://www.w3.org/1999/xlink" ext-link-type="gen" xlink:href="PP992263" xlink:type="simple">PP992263</ext-link>
                  </bold>
                </td><td rowspan="1" colspan="1" style="color: #4d4d38">
                  <bold>
                    <ext-link xmlns:xlink="http://www.w3.org/1999/xlink" ext-link-type="gen" xlink:href="PQ066859" xlink:type="simple">PQ066859</ext-link>
                  </bold>
                </td><td rowspan="1" colspan="1">
                  <bold>This study</bold>
                </td></tr><tr><td rowspan="1" colspan="1">He379</td><td rowspan="1" colspan="1">China</td><td rowspan="1" colspan="1" style="color: #4d4d38">
                  <ext-link xmlns:xlink="http://www.w3.org/1999/xlink" ext-link-type="gen" xlink:href="JQ279613" xlink:type="simple">JQ279613</ext-link>
                </td><td rowspan="1" colspan="1">–</td><td rowspan="1" colspan="1">(<xref ref-type="bibr" rid="B13">He and Dai 2012</xref>)</td></tr><tr><td rowspan="1" colspan="1">He343</td><td rowspan="1" colspan="1">China</td><td rowspan="1" colspan="1" style="color: #4d4d38">
                  <ext-link xmlns:xlink="http://www.w3.org/1999/xlink" ext-link-type="gen" xlink:href="JQ279612" xlink:type="simple">JQ279612</ext-link>
                </td><td rowspan="1" colspan="1">–</td><td rowspan="1" colspan="1">(<xref ref-type="bibr" rid="B13">He and Dai 2012</xref>)</td></tr><tr><td rowspan="4" colspan="1">
                  <bold>
                    <italic>
                      <tp:taxon-name><tp:taxon-name-part taxon-name-part-type="genus" reg="Hydnoporia">Hyd.</tp:taxon-name-part><tp:taxon-name-part taxon-name-part-type="species" reg="rimosa">rimosa</tp:taxon-name-part></tp:taxon-name>
                    </italic>
                  </bold>
                </td><td rowspan="1" colspan="1">
                  <bold>KUC20121109-19</bold>
                </td><td rowspan="1" colspan="1">
                  <bold>Korea</bold>
                </td><td rowspan="1" colspan="1" style="color: #4d4d38">
                  <bold>
                    <ext-link xmlns:xlink="http://www.w3.org/1999/xlink" ext-link-type="gen" xlink:href="PP992264" xlink:type="simple">PP992264</ext-link>
                  </bold>
                </td><td rowspan="1" colspan="1">–</td><td rowspan="1" colspan="1">
                  <bold>This study</bold>
                </td></tr><tr><td rowspan="1" colspan="1">Viacheslav Spirin 5277 (H)</td><td rowspan="1" colspan="1">Russia, Khabarovsk</td><td rowspan="1" colspan="1" style="color: #4d4d38">
                  <ext-link xmlns:xlink="http://www.w3.org/1999/xlink" ext-link-type="gen" xlink:href="MK514592" xlink:type="simple">MK514592</ext-link>
                </td><td rowspan="1" colspan="1" style="color: #4d4d38">
                  <ext-link xmlns:xlink="http://www.w3.org/1999/xlink" ext-link-type="gen" xlink:href="MK552122" xlink:type="simple">MK552122</ext-link>
                </td><td rowspan="1" colspan="1">(<xref ref-type="bibr" rid="B23">Miettinen et al. 2019</xref>)</td></tr><tr><td rowspan="1" colspan="1">Viacheslav Spirin 5678 (H)</td><td rowspan="1" colspan="1">Russia, Khabarovsk</td><td rowspan="1" colspan="1" style="color: #4d4d38">
                  <ext-link xmlns:xlink="http://www.w3.org/1999/xlink" ext-link-type="gen" xlink:href="MK514594" xlink:type="simple">MK514594</ext-link>
                </td><td rowspan="1" colspan="1" style="color: #4d4d38">
                  <ext-link xmlns:xlink="http://www.w3.org/1999/xlink" ext-link-type="gen" xlink:href="MK552123" xlink:type="simple">MK552123</ext-link>
                </td><td rowspan="1" colspan="1">(<xref ref-type="bibr" rid="B23">Miettinen et al. 2019</xref>)</td></tr><tr><td rowspan="1" colspan="1">Viacheslav Spirin 6104 (H)</td><td rowspan="1" colspan="1">Russia, Khabarovsk</td><td rowspan="1" colspan="1" style="color: #4d4d38">
                  <ext-link xmlns:xlink="http://www.w3.org/1999/xlink" ext-link-type="gen" xlink:href="MK514595" xlink:type="simple">MK514595</ext-link>
                </td><td rowspan="1" colspan="1" style="color: #4d4d38">
                  <ext-link xmlns:xlink="http://www.w3.org/1999/xlink" ext-link-type="gen" xlink:href="MK552124" xlink:type="simple">MK552124</ext-link>
                </td><td rowspan="1" colspan="1">(<xref ref-type="bibr" rid="B23">Miettinen et al. 2019</xref>)</td></tr><tr><td rowspan="2" colspan="1">
                  <italic>
                    <tp:taxon-name><tp:taxon-name-part taxon-name-part-type="genus" reg="Hydnoporia">Hyd.</tp:taxon-name-part><tp:taxon-name-part taxon-name-part-type="species" reg="subrigidula">subrigidula</tp:taxon-name-part></tp:taxon-name>
                  </italic>
                </td><td rowspan="1" colspan="1">He1123</td><td rowspan="1" colspan="1">China, Yunnan</td><td rowspan="1" colspan="1" style="color: #4d4d38">
                  <ext-link xmlns:xlink="http://www.w3.org/1999/xlink" ext-link-type="gen" xlink:href="JQ716402" xlink:type="simple">JQ716402</ext-link>
                </td><td rowspan="1" colspan="1">–</td><td rowspan="1" colspan="1">(<xref ref-type="bibr" rid="B14">He and Li 2013</xref>)</td></tr><tr><td rowspan="1" colspan="1">He1157<sup>T</sup></td><td rowspan="1" colspan="1">China, Yunnan</td><td rowspan="1" colspan="1" style="color: #4d4d38">
                  <ext-link xmlns:xlink="http://www.w3.org/1999/xlink" ext-link-type="gen" xlink:href="NR_120092" xlink:type="simple">NR_120092</ext-link>
                </td><td rowspan="1" colspan="1">–</td><td rowspan="1" colspan="1">(<xref ref-type="bibr" rid="B14">He and Li 2013</xref>)</td></tr><tr><td rowspan="3" colspan="1">
                  <italic>
                    <tp:taxon-name><tp:taxon-name-part taxon-name-part-type="genus" reg="Hydnoporia">Hyd.</tp:taxon-name-part><tp:taxon-name-part taxon-name-part-type="species" reg="tabacina">tabacina</tp:taxon-name-part></tp:taxon-name>
                  </italic>
                </td><td rowspan="1" colspan="1">A. M. Ainsworth 2017-1-17 (K(M) 233332)</td><td rowspan="1" colspan="1">Great Britain</td><td rowspan="1" colspan="1" style="color: #4d4d38">
                  <ext-link xmlns:xlink="http://www.w3.org/1999/xlink" ext-link-type="gen" xlink:href="MK514614" xlink:type="simple">MK514614</ext-link>
                </td><td rowspan="1" colspan="1" style="color: #4d4d38">
                  <ext-link xmlns:xlink="http://www.w3.org/1999/xlink" ext-link-type="gen" xlink:href="MK890223" xlink:type="simple">MK890223</ext-link>
                </td><td rowspan="1" colspan="1">(<xref ref-type="bibr" rid="B23">Miettinen et al. 2019</xref>)</td></tr><tr><td rowspan="1" colspan="1">Otto Miettinen 22126 (H)</td><td rowspan="1" colspan="1">Finland</td><td rowspan="1" colspan="1" style="color: #4d4d38">
                  <ext-link xmlns:xlink="http://www.w3.org/1999/xlink" ext-link-type="gen" xlink:href="MK782755" xlink:type="simple">MK782755</ext-link>
                </td><td rowspan="1" colspan="1" style="color: #4d4d38">
                  <ext-link xmlns:xlink="http://www.w3.org/1999/xlink" ext-link-type="gen" xlink:href="MK787232" xlink:type="simple">MK787232</ext-link>
                </td><td rowspan="1" colspan="1">(<xref ref-type="bibr" rid="B23">Miettinen et al. 2019</xref>)</td></tr><tr><td rowspan="1" colspan="1">Viacheslav Spirin 6066a (H)</td><td rowspan="1" colspan="1">Russia, Nizhny Novgorod</td><td rowspan="1" colspan="1" style="color: #4d4d38">
                  <ext-link xmlns:xlink="http://www.w3.org/1999/xlink" ext-link-type="gen" xlink:href="MK514600" xlink:type="simple">MK514600</ext-link>
                </td><td rowspan="1" colspan="1" style="color: #4d4d38">
                  <ext-link xmlns:xlink="http://www.w3.org/1999/xlink" ext-link-type="gen" xlink:href="MK552128" xlink:type="simple">MK552128</ext-link>
                </td><td rowspan="1" colspan="1">(<xref ref-type="bibr" rid="B23">Miettinen et al. 2019</xref>)</td></tr><tr><td rowspan="3" colspan="1">
                  <italic>
                    <tp:taxon-name><tp:taxon-name-part taxon-name-part-type="genus" reg="Hydnoporia">Hyd.</tp:taxon-name-part><tp:taxon-name-part taxon-name-part-type="species" reg="tabacinoides">tabacinoides</tp:taxon-name-part></tp:taxon-name>
                  </italic>
                </td><td rowspan="1" colspan="1">CLZhao986</td><td rowspan="1" colspan="1">China, Yunnan</td><td rowspan="1" colspan="1" style="color: #4d4d38">
                  <ext-link xmlns:xlink="http://www.w3.org/1999/xlink" ext-link-type="gen" xlink:href="MG231566" xlink:type="simple">MG231566</ext-link>
                </td><td rowspan="1" colspan="1">–</td><td rowspan="1" colspan="1">Unpublished</td></tr><tr><td rowspan="1" colspan="1">CLZhao859</td><td rowspan="1" colspan="1">China, Yunnan</td><td rowspan="1" colspan="1" style="color: #4d4d38">
                  <ext-link xmlns:xlink="http://www.w3.org/1999/xlink" ext-link-type="gen" xlink:href="MG231565" xlink:type="simple">MG231565</ext-link>
                </td><td rowspan="1" colspan="1">–</td><td rowspan="1" colspan="1">Unpublished</td></tr><tr><td rowspan="1" colspan="1">Cui10428</td><td rowspan="1" colspan="1">China</td><td rowspan="1" colspan="1" style="color: #4d4d38">
                  <ext-link xmlns:xlink="http://www.w3.org/1999/xlink" ext-link-type="gen" xlink:href="JQ279604" xlink:type="simple">JQ279604</ext-link>
                </td><td rowspan="1" colspan="1">–</td><td rowspan="1" colspan="1">(<xref ref-type="bibr" rid="B13">He and Dai 2012</xref>)</td></tr><tr><td rowspan="31" colspan="1">
                  <bold>
                    <italic>
                      <tp:taxon-name><tp:taxon-name-part taxon-name-part-type="genus" reg="Hydnoporia">Hyd.</tp:taxon-name-part><tp:taxon-name-part taxon-name-part-type="species" reg="yasudai">yasudai</tp:taxon-name-part></tp:taxon-name>
                    </italic>
                  </bold>
                </td><td rowspan="1" colspan="1">
                  <bold>KUC20100409-18</bold>
                </td><td rowspan="1" colspan="1">
                  <bold>Korea</bold>
                </td><td rowspan="1" colspan="1" style="color: #4d4d38">
                  <bold>
                    <ext-link xmlns:xlink="http://www.w3.org/1999/xlink" ext-link-type="gen" xlink:href="PP992265" xlink:type="simple">PP992265</ext-link>
                  </bold>
                </td><td rowspan="1" colspan="1" style="color: #4d4d38">
                  <bold>
                    <ext-link xmlns:xlink="http://www.w3.org/1999/xlink" ext-link-type="gen" xlink:href="PQ066860" xlink:type="simple">PQ066860</ext-link>
                  </bold>
                </td><td rowspan="1" colspan="1">
                  <bold>This study</bold>
                </td></tr><tr><td rowspan="1" colspan="1">
                  <bold>KUC20180326-05</bold>
                </td><td rowspan="1" colspan="1">
                  <bold>Korea</bold>
                </td><td rowspan="1" colspan="1" style="color: #4d4d38">
                  <bold>
                    <ext-link xmlns:xlink="http://www.w3.org/1999/xlink" ext-link-type="gen" xlink:href="PP992266" xlink:type="simple">PP992266</ext-link>
                  </bold>
                </td><td rowspan="1" colspan="1" style="color: #4d4d38">
                  <bold>
                    <ext-link xmlns:xlink="http://www.w3.org/1999/xlink" ext-link-type="gen" xlink:href="PQ066861" xlink:type="simple">PQ066861</ext-link>
                  </bold>
                </td><td rowspan="1" colspan="1">
                  <bold>This study</bold>
                </td></tr><tr><td rowspan="1" colspan="1">
                  <bold>KUC20210319-14</bold>
                </td><td rowspan="1" colspan="1">
                  <bold>Korea</bold>
                </td><td rowspan="1" colspan="1" style="color: #4d4d38">
                  <bold>
                    <ext-link xmlns:xlink="http://www.w3.org/1999/xlink" ext-link-type="gen" xlink:href="PP992267" xlink:type="simple">PP992267</ext-link>
                  </bold>
                </td><td rowspan="1" colspan="1" style="color: #4d4d38">
                  <bold>
                    <ext-link xmlns:xlink="http://www.w3.org/1999/xlink" ext-link-type="gen" xlink:href="PQ066862" xlink:type="simple">PQ066862</ext-link>
                  </bold>
                </td><td rowspan="1" colspan="1">
                  <bold>This study</bold>
                </td></tr><tr><td rowspan="1" colspan="1">
                  <bold>SFC20150707-58</bold>
                </td><td rowspan="1" colspan="1">
                  <bold>Korea</bold>
                </td><td rowspan="1" colspan="1" style="color: #4d4d38">
                  <bold>
                    <ext-link xmlns:xlink="http://www.w3.org/1999/xlink" ext-link-type="gen" xlink:href="PP992268" xlink:type="simple">PP992268</ext-link>
                  </bold>
                </td><td rowspan="1" colspan="1" style="color: #4d4d38">
                  <bold>
                    <ext-link xmlns:xlink="http://www.w3.org/1999/xlink" ext-link-type="gen" xlink:href="PQ066863" xlink:type="simple">PQ066863</ext-link>
                  </bold>
                </td><td rowspan="1" colspan="1">
                  <bold>This study</bold>
                </td></tr><tr><td rowspan="1" colspan="1">
                  <bold>SFC20150902-19</bold>
                </td><td rowspan="1" colspan="1">
                  <bold>Korea</bold>
                </td><td rowspan="1" colspan="1" style="color: #4d4d38">
                  <bold>
                    <ext-link xmlns:xlink="http://www.w3.org/1999/xlink" ext-link-type="gen" xlink:href="PP992269" xlink:type="simple">PP992269</ext-link>
                  </bold>
                </td><td rowspan="1" colspan="1">–</td><td rowspan="1" colspan="1">
                  <bold>This study</bold>
                </td></tr><tr><td rowspan="1" colspan="1">
                  <bold>SFC20160114-04</bold>
                </td><td rowspan="1" colspan="1">
                  <bold>Korea</bold>
                </td><td rowspan="1" colspan="1" style="color: #4d4d38">
                  <bold>
                    <ext-link xmlns:xlink="http://www.w3.org/1999/xlink" ext-link-type="gen" xlink:href="PP992270" xlink:type="simple">PP992270</ext-link>
                  </bold>
                </td><td rowspan="1" colspan="1" style="color: #4d4d38">
                  <bold>
                    <ext-link xmlns:xlink="http://www.w3.org/1999/xlink" ext-link-type="gen" xlink:href="PQ066864" xlink:type="simple">PQ066864</ext-link>
                  </bold>
                </td><td rowspan="1" colspan="1">
                  <bold>This study</bold>
                </td></tr><tr><td rowspan="1" colspan="1">
                  <bold>SFC20160512-38</bold>
                </td><td rowspan="1" colspan="1">
                  <bold>Korea</bold>
                </td><td rowspan="1" colspan="1" style="color: #4d4d38">
                  <bold>
                    <ext-link xmlns:xlink="http://www.w3.org/1999/xlink" ext-link-type="gen" xlink:href="PP992271" xlink:type="simple">PP992271</ext-link>
                  </bold>
                </td><td rowspan="1" colspan="1">–</td><td rowspan="1" colspan="1">
                  <bold>This study</bold>
                </td></tr><tr><td rowspan="1" colspan="1">
                  <bold>SFC20160517-06</bold>
                </td><td rowspan="1" colspan="1">
                  <bold>Korea</bold>
                </td><td rowspan="1" colspan="1" style="color: #4d4d38">
                  <bold>
                    <ext-link xmlns:xlink="http://www.w3.org/1999/xlink" ext-link-type="gen" xlink:href="PP992272" xlink:type="simple">PP992272</ext-link>
                  </bold>
                </td><td rowspan="1" colspan="1" style="color: #4d4d38">
                  <bold>
                    <ext-link xmlns:xlink="http://www.w3.org/1999/xlink" ext-link-type="gen" xlink:href="PQ066865" xlink:type="simple">PQ066865</ext-link>
                  </bold>
                </td><td rowspan="1" colspan="1">
                  <bold>This study</bold>
                </td></tr><tr><td rowspan="1" colspan="1">
                  <bold>SFC20160527-41</bold>
                </td><td rowspan="1" colspan="1">
                  <bold>Korea</bold>
                </td><td rowspan="1" colspan="1" style="color: #4d4d38">
                  <bold>
                    <ext-link xmlns:xlink="http://www.w3.org/1999/xlink" ext-link-type="gen" xlink:href="PP992273" xlink:type="simple">PP992273</ext-link>
                  </bold>
                </td><td rowspan="1" colspan="1" style="color: #4d4d38">
                  <bold>
                    <ext-link xmlns:xlink="http://www.w3.org/1999/xlink" ext-link-type="gen" xlink:href="PQ066866" xlink:type="simple">PQ066866</ext-link>
                  </bold>
                </td><td rowspan="1" colspan="1">
                  <bold>This study</bold>
                </td></tr><tr><td rowspan="1" colspan="1">
                  <bold>SFC20160614-52</bold>
                </td><td rowspan="1" colspan="1">
                  <bold>Korea</bold>
                </td><td rowspan="1" colspan="1" style="color: #4d4d38">
                  <bold>
                    <ext-link xmlns:xlink="http://www.w3.org/1999/xlink" ext-link-type="gen" xlink:href="PP992274" xlink:type="simple">PP992274</ext-link>
                  </bold>
                </td><td rowspan="1" colspan="1">–</td><td rowspan="1" colspan="1">
                  <bold>This study</bold>
                </td></tr><tr><td rowspan="1" colspan="1">
                  <bold>SFC20160712-18</bold>
                </td><td rowspan="1" colspan="1">
                  <bold>Korea</bold>
                </td><td rowspan="1" colspan="1" style="color: #4d4d38">
                  <bold>
                    <ext-link xmlns:xlink="http://www.w3.org/1999/xlink" ext-link-type="gen" xlink:href="PP992275" xlink:type="simple">PP992275</ext-link>
                  </bold>
                </td><td rowspan="1" colspan="1" style="color: #4d4d38">
                  <bold>
                    <ext-link xmlns:xlink="http://www.w3.org/1999/xlink" ext-link-type="gen" xlink:href="PQ066867" xlink:type="simple">PQ066867</ext-link>
                  </bold>
                </td><td rowspan="1" colspan="1">
                  <bold>This study</bold>
                </td></tr><tr><td rowspan="1" colspan="1">
                  <bold>SFC20180410-24</bold>
                </td><td rowspan="1" colspan="1">
                  <bold>Korea</bold>
                </td><td rowspan="1" colspan="1" style="color: #4d4d38">
                  <bold>
                    <ext-link xmlns:xlink="http://www.w3.org/1999/xlink" ext-link-type="gen" xlink:href="PP992276" xlink:type="simple">PP992276</ext-link>
                  </bold>
                </td><td rowspan="1" colspan="1" style="color: #4d4d38">
                  <bold>
                    <ext-link xmlns:xlink="http://www.w3.org/1999/xlink" ext-link-type="gen" xlink:href="PQ066868" xlink:type="simple">PQ066868</ext-link>
                  </bold>
                </td><td rowspan="1" colspan="1">
                  <bold>This study</bold>
                </td></tr><tr><td rowspan="1" colspan="1">
                  <bold>SFC20180712-04</bold>
                </td><td rowspan="1" colspan="1">
                  <bold>Korea</bold>
                </td><td rowspan="1" colspan="1" style="color: #4d4d38">
                  <bold>
                    <ext-link xmlns:xlink="http://www.w3.org/1999/xlink" ext-link-type="gen" xlink:href="PP992277" xlink:type="simple">PP992277</ext-link>
                  </bold>
                </td><td rowspan="1" colspan="1" style="color: #4d4d38">
                  <bold>
                    <ext-link xmlns:xlink="http://www.w3.org/1999/xlink" ext-link-type="gen" xlink:href="PQ066869" xlink:type="simple">PQ066869</ext-link>
                  </bold>
                </td><td rowspan="1" colspan="1">
                  <bold>This study</bold>
                </td></tr><tr><td rowspan="1" colspan="1">KUC11055</td><td rowspan="1" colspan="1">Korea</td><td rowspan="1" colspan="1" style="color: #4d4d38">
                  <ext-link xmlns:xlink="http://www.w3.org/1999/xlink" ext-link-type="gen" xlink:href="KJ713999" xlink:type="simple">KJ713999</ext-link>
                </td><td rowspan="1" colspan="1">–</td><td rowspan="1" colspan="1">(<xref ref-type="bibr" rid="B17">Jang et al. 2015</xref>)</td></tr><tr><td rowspan="1" colspan="1">KoLRI48661</td><td rowspan="1" colspan="1">Korea, Jeju</td><td rowspan="1" colspan="1" style="color: #4d4d38">
                  <ext-link xmlns:xlink="http://www.w3.org/1999/xlink" ext-link-type="gen" xlink:href="MT586954" xlink:type="simple">MT586954</ext-link>
                </td><td rowspan="1" colspan="1">–</td><td rowspan="1" colspan="1">Unpublished</td></tr><tr><td rowspan="1" colspan="1">KoLRI_EL005212</td><td rowspan="1" colspan="1">Korea, Jeju</td><td rowspan="1" colspan="1" style="color: #4d4d38">
                  <ext-link xmlns:xlink="http://www.w3.org/1999/xlink" ext-link-type="gen" xlink:href="MN844835" xlink:type="simple">MN844835</ext-link>
                </td><td rowspan="1" colspan="1">–</td><td rowspan="1" colspan="1">Unpublished</td></tr><tr><td rowspan="1" colspan="1">KoLRI_EL005068</td><td rowspan="1" colspan="1">Korea, Jeju</td><td rowspan="1" colspan="1" style="color: #4d4d38">
                  <ext-link xmlns:xlink="http://www.w3.org/1999/xlink" ext-link-type="gen" xlink:href="MN844834" xlink:type="simple">MN844834</ext-link>
                </td><td rowspan="1" colspan="1">–</td><td rowspan="1" colspan="1">Unpublished</td></tr><tr><td rowspan="1" colspan="1">
                  <bold><named-content xmlns:xlink="http://www.w3.org/1999/xlink" content-type="dwc:institutional_code" xlink:title="Mycological Herbarium of the Department of Botany, National Museum of Nature and Science, Tsukuba, Japan" xlink:href="http://grbio.org/institution/national-museum-nature-and-science" xlink:type="simple">TNS</named-content>-F78711</bold>
                </td><td rowspan="1" colspan="1">
                  <bold>Japan</bold>
                </td><td rowspan="1" colspan="1" style="color: #4d4d38">
                  <bold>
                    <ext-link xmlns:xlink="http://www.w3.org/1999/xlink" ext-link-type="gen" xlink:href="PP992278" xlink:type="simple">PP992278</ext-link>
                  </bold>
                </td><td rowspan="1" colspan="1" style="color: #4d4d38">
                  <bold>
                    <ext-link xmlns:xlink="http://www.w3.org/1999/xlink" ext-link-type="gen" xlink:href="PQ066870" xlink:type="simple">PQ066870</ext-link>
                  </bold>
                </td><td rowspan="1" colspan="1">
                  <bold>This study</bold>
                </td></tr><tr><td rowspan="1" colspan="1">IFO 4969</td><td rowspan="1" colspan="1">Japan</td><td rowspan="1" colspan="1" style="color: #4d4d38">
                  <ext-link xmlns:xlink="http://www.w3.org/1999/xlink" ext-link-type="gen" xlink:href="AY558598" xlink:type="simple">AY558598</ext-link>
                </td><td rowspan="1" colspan="1">–</td><td rowspan="1" colspan="1">(<xref ref-type="bibr" rid="B19">Jeong et al. 2005</xref>)</td></tr><tr><td rowspan="1" colspan="1">Viacheslav Spirin 5533 (H)</td><td rowspan="1" colspan="1">Russia, Khabarovsk</td><td rowspan="1" colspan="1" style="color: #4d4d38">
                  <ext-link xmlns:xlink="http://www.w3.org/1999/xlink" ext-link-type="gen" xlink:href="MK514597" xlink:type="simple">MK514597</ext-link>
                </td><td rowspan="1" colspan="1" style="color: #4d4d38">
                  <ext-link xmlns:xlink="http://www.w3.org/1999/xlink" ext-link-type="gen" xlink:href="MK552126" xlink:type="simple">MK552126</ext-link>
                </td><td rowspan="1" colspan="1">(<xref ref-type="bibr" rid="B23">Miettinen et al. 2019</xref>)</td></tr><tr><td rowspan="1" colspan="1">Viacheslav Spirin 6475 (H)</td><td rowspan="1" colspan="1">Russia, Primorsky Krai</td><td rowspan="1" colspan="1" style="color: #4d4d38">
                  <ext-link xmlns:xlink="http://www.w3.org/1999/xlink" ext-link-type="gen" xlink:href="MK514609" xlink:type="simple">MK514609</ext-link>
                </td><td rowspan="1" colspan="1" style="color: #4d4d38">
                  <ext-link xmlns:xlink="http://www.w3.org/1999/xlink" ext-link-type="gen" xlink:href="MK552135" xlink:type="simple">MK552135</ext-link>
                </td><td rowspan="1" colspan="1">(<xref ref-type="bibr" rid="B23">Miettinen et al. 2019</xref>)</td></tr><tr><td rowspan="1" colspan="1">CLZhao1495</td><td rowspan="1" colspan="1">China, Yunnan</td><td rowspan="1" colspan="1" style="color: #4d4d38">
                  <ext-link xmlns:xlink="http://www.w3.org/1999/xlink" ext-link-type="gen" xlink:href="MG231611" xlink:type="simple">MG231611</ext-link>
                </td><td rowspan="1" colspan="1">–</td><td rowspan="1" colspan="1">Unpublished</td></tr><tr><td rowspan="1" colspan="1">CLZhao1475</td><td rowspan="1" colspan="1">China, Yunnan</td><td rowspan="1" colspan="1" style="color: #4d4d38">
                  <ext-link xmlns:xlink="http://www.w3.org/1999/xlink" ext-link-type="gen" xlink:href="MG231609" xlink:type="simple">MG231609</ext-link>
                </td><td rowspan="1" colspan="1">–</td><td rowspan="1" colspan="1">Unpublished</td></tr><tr><td rowspan="1" colspan="1">CLZhao1486</td><td rowspan="1" colspan="1">China, Yunnan</td><td rowspan="1" colspan="1" style="color: #4d4d38">
                  <ext-link xmlns:xlink="http://www.w3.org/1999/xlink" ext-link-type="gen" xlink:href="MG231610" xlink:type="simple">MG231610</ext-link>
                </td><td rowspan="1" colspan="1">–</td><td rowspan="1" colspan="1">Unpublished</td></tr><tr><td rowspan="1" colspan="1">CLZhao1422</td><td rowspan="1" colspan="1">China, Yunnan</td><td rowspan="1" colspan="1" style="color: #4d4d38">
                  <ext-link xmlns:xlink="http://www.w3.org/1999/xlink" ext-link-type="gen" xlink:href="MG231607" xlink:type="simple">MG231607</ext-link>
                </td><td rowspan="1" colspan="1">–</td><td rowspan="1" colspan="1">Unpublished</td></tr><tr><td rowspan="1" colspan="1">He273</td><td rowspan="1" colspan="1">China</td><td rowspan="1" colspan="1" style="color: #4d4d38">
                  <ext-link xmlns:xlink="http://www.w3.org/1999/xlink" ext-link-type="gen" xlink:href="JQ279614" xlink:type="simple">JQ279614</ext-link>
                </td><td rowspan="1" colspan="1">–</td><td rowspan="1" colspan="1">(<xref ref-type="bibr" rid="B13">He and Dai 2012</xref>)</td></tr><tr><td rowspan="1" colspan="1">He375</td><td rowspan="1" colspan="1">China</td><td rowspan="1" colspan="1" style="color: #4d4d38">
                  <ext-link xmlns:xlink="http://www.w3.org/1999/xlink" ext-link-type="gen" xlink:href="JQ279615" xlink:type="simple">JQ279615</ext-link>
                </td><td rowspan="1" colspan="1">–</td><td rowspan="1" colspan="1">(<xref ref-type="bibr" rid="B13">He and Dai 2012</xref>)</td></tr><tr><td rowspan="1" colspan="1">CLZhao867</td><td rowspan="1" colspan="1">China, Yunnan</td><td rowspan="1" colspan="1" style="color: #4d4d38">
                  <ext-link xmlns:xlink="http://www.w3.org/1999/xlink" ext-link-type="gen" xlink:href="MG231606" xlink:type="simple">MG231606</ext-link>
                </td><td rowspan="1" colspan="1">–</td><td rowspan="1" colspan="1">Unpublished</td></tr><tr><td rowspan="1" colspan="1">CLZhao933</td><td rowspan="1" colspan="1">China, Yunnan</td><td rowspan="1" colspan="1" style="color: #4d4d38">
                  <ext-link xmlns:xlink="http://www.w3.org/1999/xlink" ext-link-type="gen" xlink:href="MH114725" xlink:type="simple">MH114725</ext-link>
                </td><td rowspan="1" colspan="1">–</td><td rowspan="1" colspan="1">Unpublished</td></tr><tr><td rowspan="1" colspan="1">CLZhao853</td><td rowspan="1" colspan="1">China, Yunnan</td><td rowspan="1" colspan="1" style="color: #4d4d38">
                  <ext-link xmlns:xlink="http://www.w3.org/1999/xlink" ext-link-type="gen" xlink:href="MG231605" xlink:type="simple">MG231605</ext-link>
                </td><td rowspan="1" colspan="1">–</td><td rowspan="1" colspan="1">Unpublished</td></tr><tr><td rowspan="1" colspan="1">CLZhao1549</td><td rowspan="1" colspan="1">China, Yunnan</td><td rowspan="1" colspan="1" style="color: #4d4d38">
                  <ext-link xmlns:xlink="http://www.w3.org/1999/xlink" ext-link-type="gen" xlink:href="MG231612" xlink:type="simple">MG231612</ext-link>
                </td><td rowspan="1" colspan="1">–</td><td rowspan="1" colspan="1">Unpublished</td></tr><tr><td rowspan="12" colspan="1">
                  <bold><italic><tp:taxon-name><tp:taxon-name-part taxon-name-part-type="genus" reg="Hydnoporia">Hyd.</tp:taxon-name-part><tp:taxon-name-part taxon-name-part-type="species" reg="orienticorrugata">orienticorrugata</tp:taxon-name-part></tp:taxon-name></italic> sp. nov.</bold>
                </td><td rowspan="1" colspan="1">KUC20121019-16</td><td rowspan="1" colspan="1">Korea</td><td rowspan="1" colspan="1" style="color: #4d4d38">
                  <ext-link xmlns:xlink="http://www.w3.org/1999/xlink" ext-link-type="gen" xlink:href="KJ668528" xlink:type="simple">KJ668528</ext-link>
                </td><td rowspan="1" colspan="1">–</td><td rowspan="1" colspan="1">(<xref ref-type="bibr" rid="B18">Jang et al. 2016</xref>)</td></tr><tr><td rowspan="1" colspan="1">
                  <bold>KUC20121123-05</bold>
                </td><td rowspan="1" colspan="1">
                  <bold>Korea</bold>
                </td><td rowspan="1" colspan="1" style="color: #4d4d38">
                  <bold>
                    <ext-link xmlns:xlink="http://www.w3.org/1999/xlink" ext-link-type="gen" xlink:href="PP992279" xlink:type="simple">PP992279</ext-link>
                  </bold>
                </td><td rowspan="1" colspan="1">–</td><td rowspan="1" colspan="1">
                  <bold>This study</bold>
                </td></tr><tr><td rowspan="1" colspan="1">
                  <bold>KUC20131001-21</bold>
                </td><td rowspan="1" colspan="1">
                  <bold>Korea</bold>
                </td><td rowspan="1" colspan="1" style="color: #4d4d38">
                  <bold>
                    <ext-link xmlns:xlink="http://www.w3.org/1999/xlink" ext-link-type="gen" xlink:href="PP992280" xlink:type="simple">PP992280</ext-link>
                  </bold>
                </td><td rowspan="1" colspan="1" style="color: #4d4d38">
                  <bold>
                    <ext-link xmlns:xlink="http://www.w3.org/1999/xlink" ext-link-type="gen" xlink:href="PQ066871" xlink:type="simple">PQ066871</ext-link>
                  </bold>
                </td><td rowspan="1" colspan="1">
                  <bold>This study</bold>
                </td></tr><tr><td rowspan="1" colspan="1">
                  <bold>SFC20140412-06</bold>
                </td><td rowspan="1" colspan="1">
                  <bold>Korea</bold>
                </td><td rowspan="1" colspan="1" style="color: #4d4d38">
                  <bold>
                    <ext-link xmlns:xlink="http://www.w3.org/1999/xlink" ext-link-type="gen" xlink:href="PP992281" xlink:type="simple">PP992281</ext-link>
                  </bold>
                </td><td rowspan="1" colspan="1">–</td><td rowspan="1" colspan="1">
                  <bold>This study</bold>
                </td></tr><tr><td rowspan="1" colspan="1">
                  <bold>SFC20150212-01</bold>
                </td><td rowspan="1" colspan="1">
                  <bold>Korea</bold>
                </td><td rowspan="1" colspan="1" style="color: #4d4d38">
                  <bold>
                    <ext-link xmlns:xlink="http://www.w3.org/1999/xlink" ext-link-type="gen" xlink:href="PP992282" xlink:type="simple">PP992282</ext-link>
                  </bold>
                </td><td rowspan="1" colspan="1" style="color: #4d4d38">
                  <bold>
                    <ext-link xmlns:xlink="http://www.w3.org/1999/xlink" ext-link-type="gen" xlink:href="PQ066872" xlink:type="simple">PQ066872</ext-link>
                  </bold>
                </td><td rowspan="1" colspan="1">
                  <bold>This study</bold>
                </td></tr><tr><td rowspan="1" colspan="1">
                  <bold>SFC20150319-12</bold>
                </td><td rowspan="1" colspan="1">
                  <bold>Korea</bold>
                </td><td rowspan="1" colspan="1" style="color: #4d4d38">
                  <bold>
                    <ext-link xmlns:xlink="http://www.w3.org/1999/xlink" ext-link-type="gen" xlink:href="PP992283" xlink:type="simple">PP992283</ext-link>
                  </bold>
                </td><td rowspan="1" colspan="1">–</td><td rowspan="1" colspan="1">
                  <bold>This study</bold>
                </td></tr><tr><td rowspan="1" colspan="1">
                  <bold>SFC20150513-06</bold>
                </td><td rowspan="1" colspan="1">
                  <bold>Korea</bold>
                </td><td rowspan="1" colspan="1" style="color: #4d4d38">
                  <bold>
                    <ext-link xmlns:xlink="http://www.w3.org/1999/xlink" ext-link-type="gen" xlink:href="PP992284" xlink:type="simple">PP992284</ext-link>
                  </bold>
                </td><td rowspan="1" colspan="1">–</td><td rowspan="1" colspan="1">
                  <bold>This study</bold>
                </td></tr><tr><td rowspan="1" colspan="1">
                  <bold>SFC20151030-12<sup>T</sup></bold>
                </td><td rowspan="1" colspan="1">
                  <bold>Korea</bold>
                </td><td rowspan="1" colspan="1" style="color: #4d4d38">
                  <bold>
                    <ext-link xmlns:xlink="http://www.w3.org/1999/xlink" ext-link-type="gen" xlink:href="PP992285" xlink:type="simple">PP992285</ext-link>
                  </bold>
                </td><td rowspan="1" colspan="1" style="color: #4d4d38">
                  <bold>
                    <ext-link xmlns:xlink="http://www.w3.org/1999/xlink" ext-link-type="gen" xlink:href="PQ066873" xlink:type="simple">PQ066873</ext-link>
                  </bold>
                </td><td rowspan="1" colspan="1">
                  <bold>This study</bold>
                </td></tr><tr><td rowspan="1" colspan="1">
                  <bold>SFC20190619-11</bold>
                </td><td rowspan="1" colspan="1">
                  <bold>Korea</bold>
                </td><td rowspan="1" colspan="1" style="color: #4d4d38">
                  <bold>
                    <ext-link xmlns:xlink="http://www.w3.org/1999/xlink" ext-link-type="gen" xlink:href="PP992286" xlink:type="simple">PP992286</ext-link>
                  </bold>
                </td><td rowspan="1" colspan="1">–</td><td rowspan="1" colspan="1">
                  <bold>This study</bold>
                </td></tr><tr><td rowspan="1" colspan="1">CLZhao938</td><td rowspan="1" colspan="1">China, Yunnan</td><td rowspan="1" colspan="1" style="color: #4d4d38">
                  <ext-link xmlns:xlink="http://www.w3.org/1999/xlink" ext-link-type="gen" xlink:href="MH114693" xlink:type="simple">MH114693</ext-link>
                </td><td rowspan="1" colspan="1">–</td><td rowspan="1" colspan="1">Unpublished</td></tr><tr><td rowspan="1" colspan="1">He761</td><td rowspan="1" colspan="1">China</td><td rowspan="1" colspan="1" style="color: #4d4d38">
                  <ext-link xmlns:xlink="http://www.w3.org/1999/xlink" ext-link-type="gen" xlink:href="JQ279606" xlink:type="simple">JQ279606</ext-link>
                </td><td rowspan="1" colspan="1">–</td><td rowspan="1" colspan="1">(<xref ref-type="bibr" rid="B13">He and Dai 2012</xref>)</td></tr><tr><td rowspan="1" colspan="1">He839</td><td rowspan="1" colspan="1">China</td><td rowspan="1" colspan="1" style="color: #4d4d38">
                  <ext-link xmlns:xlink="http://www.w3.org/1999/xlink" ext-link-type="gen" xlink:href="JQ279607" xlink:type="simple">JQ279607</ext-link>
                </td><td rowspan="1" colspan="1">–</td><td rowspan="1" colspan="1">(<xref ref-type="bibr" rid="B13">He and Dai 2012</xref>)</td></tr><tr><td rowspan="16" colspan="1">
                  <bold><italic><tp:taxon-name><tp:taxon-name-part taxon-name-part-type="genus" reg="Hydnoporia">Hyd.</tp:taxon-name-part><tp:taxon-name-part taxon-name-part-type="species" reg="subtabacina">subtabacina</tp:taxon-name-part></tp:taxon-name></italic> sp. nov.</bold>
                </td><td rowspan="1" colspan="1">
                  <bold>SFC20190322-02<sup>T</sup></bold>
                </td><td rowspan="1" colspan="1">
                  <bold>Korea</bold>
                </td><td rowspan="1" colspan="1" style="color: #4d4d38">
                  <bold>
                    <ext-link xmlns:xlink="http://www.w3.org/1999/xlink" ext-link-type="gen" xlink:href="PP992287" xlink:type="simple">PP992287</ext-link>
                  </bold>
                </td><td rowspan="1" colspan="1" style="color: #4d4d38">
                  <bold>
                    <ext-link xmlns:xlink="http://www.w3.org/1999/xlink" ext-link-type="gen" xlink:href="PQ066874" xlink:type="simple">PQ066874</ext-link>
                  </bold>
                </td><td rowspan="1" colspan="1">
                  <bold>This study</bold>
                </td></tr><tr><td rowspan="1" colspan="1">
                  <bold>SFC20190510-01</bold>
                </td><td rowspan="1" colspan="1">
                  <bold>Korea</bold>
                </td><td rowspan="1" colspan="1" style="color: #4d4d38">
                  <bold>
                    <ext-link xmlns:xlink="http://www.w3.org/1999/xlink" ext-link-type="gen" xlink:href="PP992288" xlink:type="simple">PP992288</ext-link>
                  </bold>
                </td><td rowspan="1" colspan="1" style="color: #4d4d38">
                  <bold>
                    <ext-link xmlns:xlink="http://www.w3.org/1999/xlink" ext-link-type="gen" xlink:href="PQ066875" xlink:type="simple">PQ066875</ext-link>
                  </bold>
                </td><td rowspan="1" colspan="1">
                  <bold>This study</bold>
                </td></tr><tr><td rowspan="1" colspan="1">
                  <bold>SFC20190619-15</bold>
                </td><td rowspan="1" colspan="1">
                  <bold>Korea</bold>
                </td><td rowspan="1" colspan="1" style="color: #4d4d38">
                  <bold>
                    <ext-link xmlns:xlink="http://www.w3.org/1999/xlink" ext-link-type="gen" xlink:href="PP992289" xlink:type="simple">PP992289</ext-link>
                  </bold>
                </td><td rowspan="1" colspan="1">–</td><td rowspan="1" colspan="1">
                  <bold>This study</bold>
                </td></tr><tr><td rowspan="1" colspan="1">Heikki Kotiranta 20797 (H)</td><td rowspan="1" colspan="1">Russia, Perm</td><td rowspan="1" colspan="1" style="color: #4d4d38">
                  <ext-link xmlns:xlink="http://www.w3.org/1999/xlink" ext-link-type="gen" xlink:href="MK514591" xlink:type="simple">MK514591</ext-link>
                </td><td rowspan="1" colspan="1" style="color: #4d4d38">
                  <ext-link xmlns:xlink="http://www.w3.org/1999/xlink" ext-link-type="gen" xlink:href="MK552121" xlink:type="simple">MK552121</ext-link>
                </td><td rowspan="1" colspan="1">(<xref ref-type="bibr" rid="B23">Miettinen et al. 2019</xref>)</td></tr><tr><td rowspan="1" colspan="1">Heikki Kotiranta 25205 (H)</td><td rowspan="1" colspan="1">Russia, Kransoyarsk</td><td rowspan="1" colspan="1" style="color: #4d4d38">
                  <ext-link xmlns:xlink="http://www.w3.org/1999/xlink" ext-link-type="gen" xlink:href="MK514596" xlink:type="simple">MK514596</ext-link>
                </td><td rowspan="1" colspan="1" style="color: #4d4d38">
                  <ext-link xmlns:xlink="http://www.w3.org/1999/xlink" ext-link-type="gen" xlink:href="MK552125" xlink:type="simple">MK552125</ext-link>
                </td><td rowspan="1" colspan="1">(<xref ref-type="bibr" rid="B23">Miettinen et al. 2019</xref>)</td></tr><tr><td rowspan="1" colspan="1">Otto Miettinen 17028.3 (H)</td><td rowspan="1" colspan="1">USA, New York</td><td rowspan="1" colspan="1" style="color: #4d4d38">
                  <ext-link xmlns:xlink="http://www.w3.org/1999/xlink" ext-link-type="gen" xlink:href="MK514601" xlink:type="simple">MK514601</ext-link>
                </td><td rowspan="1" colspan="1" style="color: #4d4d38">
                  <ext-link xmlns:xlink="http://www.w3.org/1999/xlink" ext-link-type="gen" xlink:href="MK552129" xlink:type="simple">MK552129</ext-link>
                </td><td rowspan="1" colspan="1">(<xref ref-type="bibr" rid="B23">Miettinen et al. 2019</xref>)</td></tr><tr><td rowspan="1" colspan="1">Viacheslav Spirin 5196 (H)</td><td rowspan="1" colspan="1">Russia, Khabarovsk</td><td rowspan="1" colspan="1" style="color: #4d4d38">
                  <ext-link xmlns:xlink="http://www.w3.org/1999/xlink" ext-link-type="gen" xlink:href="MK514602" xlink:type="simple">MK514602</ext-link>
                </td><td rowspan="1" colspan="1" style="color: #4d4d38">
                  <ext-link xmlns:xlink="http://www.w3.org/1999/xlink" ext-link-type="gen" xlink:href="MK552130" xlink:type="simple">MK552130</ext-link>
                </td><td rowspan="1" colspan="1">(<xref ref-type="bibr" rid="B23">Miettinen et al. 2019</xref>)</td></tr><tr><td rowspan="1" colspan="1">Viacheslav Spirin 6582 (H)</td><td rowspan="1" colspan="1">Russia, Khabarovsk</td><td rowspan="1" colspan="1" style="color: #4d4d38">
                  <ext-link xmlns:xlink="http://www.w3.org/1999/xlink" ext-link-type="gen" xlink:href="MK514604" xlink:type="simple">MK514604</ext-link>
                </td><td rowspan="1" colspan="1">–</td><td rowspan="1" colspan="1">(<xref ref-type="bibr" rid="B23">Miettinen et al. 2019</xref>)</td></tr><tr><td rowspan="1" colspan="1">Viacheslav Spirin 6566 (H)</td><td rowspan="1" colspan="1">Russia, Khabarovsk</td><td rowspan="1" colspan="1" style="color: #4d4d38">
                  <ext-link xmlns:xlink="http://www.w3.org/1999/xlink" ext-link-type="gen" xlink:href="MK514605" xlink:type="simple">MK514605</ext-link>
                </td><td rowspan="1" colspan="1" style="color: #4d4d38">
                  <ext-link xmlns:xlink="http://www.w3.org/1999/xlink" ext-link-type="gen" xlink:href="MK552131" xlink:type="simple">MK552131</ext-link>
                </td><td rowspan="1" colspan="1">(<xref ref-type="bibr" rid="B23">Miettinen et al. 2019</xref>)</td></tr><tr><td rowspan="1" colspan="1">Viacheslav Spirin 6520 (H)</td><td rowspan="1" colspan="1">Russia, Khabarovsk</td><td rowspan="1" colspan="1" style="color: #4d4d38">
                  <ext-link xmlns:xlink="http://www.w3.org/1999/xlink" ext-link-type="gen" xlink:href="MK514607" xlink:type="simple">MK514607</ext-link>
                </td><td rowspan="1" colspan="1" style="color: #4d4d38">
                  <ext-link xmlns:xlink="http://www.w3.org/1999/xlink" ext-link-type="gen" xlink:href="MK552133" xlink:type="simple">MK552133</ext-link>
                </td><td rowspan="1" colspan="1">(<xref ref-type="bibr" rid="B23">Miettinen et al. 2019</xref>)</td></tr><tr><td rowspan="1" colspan="1">Viacheslav Spirin 6507 (H)</td><td rowspan="1" colspan="1">Russia, Khabarovsk</td><td rowspan="1" colspan="1" style="color: #4d4d38">
                  <ext-link xmlns:xlink="http://www.w3.org/1999/xlink" ext-link-type="gen" xlink:href="MK514608" xlink:type="simple">MK514608</ext-link>
                </td><td rowspan="1" colspan="1" style="color: #4d4d38">
                  <ext-link xmlns:xlink="http://www.w3.org/1999/xlink" ext-link-type="gen" xlink:href="MK552134" xlink:type="simple">MK552134</ext-link>
                </td><td rowspan="1" colspan="1">(<xref ref-type="bibr" rid="B23">Miettinen et al. 2019</xref>)</td></tr><tr><td rowspan="1" colspan="1">CFMR:DLL2011-152</td><td rowspan="1" colspan="1">USA, Wisconsin</td><td rowspan="1" colspan="1" style="color: #4d4d38">
                  <ext-link xmlns:xlink="http://www.w3.org/1999/xlink" ext-link-type="gen" xlink:href="KJ140652" xlink:type="simple">KJ140652</ext-link>
                </td><td rowspan="1" colspan="1">–</td><td rowspan="1" colspan="1">(<xref ref-type="bibr" rid="B2">Brazee et al. 2014</xref>)</td></tr><tr><td rowspan="1" colspan="1">CFMR:DLL2011-071</td><td rowspan="1" colspan="1">USA, Wisconsin</td><td rowspan="1" colspan="1" style="color: #4d4d38">
                  <ext-link xmlns:xlink="http://www.w3.org/1999/xlink" ext-link-type="gen" xlink:href="KJ140591" xlink:type="simple">KJ140591</ext-link>
                </td><td rowspan="1" colspan="1">–</td><td rowspan="1" colspan="1">(<xref ref-type="bibr" rid="B2">Brazee et al. 2014</xref>)</td></tr><tr><td rowspan="1" colspan="1">CFMR:DLL2011-175</td><td rowspan="1" colspan="1">USA, Wisconsin</td><td rowspan="1" colspan="1" style="color: #4d4d38">
                  <ext-link xmlns:xlink="http://www.w3.org/1999/xlink" ext-link-type="gen" xlink:href="KJ140671" xlink:type="simple">KJ140671</ext-link>
                </td><td rowspan="1" colspan="1">–</td><td rowspan="1" colspan="1">(<xref ref-type="bibr" rid="B2">Brazee et al. 2014</xref>)</td></tr><tr><td rowspan="1" colspan="1">He810</td><td rowspan="1" colspan="1">China</td><td rowspan="1" colspan="1" style="color: #4d4d38">
                  <ext-link xmlns:xlink="http://www.w3.org/1999/xlink" ext-link-type="gen" xlink:href="JQ279611" xlink:type="simple">JQ279611</ext-link>
                </td><td rowspan="1" colspan="1">–</td><td rowspan="1" colspan="1">(<xref ref-type="bibr" rid="B13">He and Dai 2012</xref>)</td></tr><tr><td rowspan="1" colspan="1">He390</td><td rowspan="1" colspan="1">China</td><td rowspan="1" colspan="1" style="color: #4d4d38">
                  <ext-link xmlns:xlink="http://www.w3.org/1999/xlink" ext-link-type="gen" xlink:href="JQ279610" xlink:type="simple">JQ279610</ext-link>
                </td><td rowspan="1" colspan="1">–</td><td rowspan="1" colspan="1">(<xref ref-type="bibr" rid="B13">He and Dai 2012</xref>)</td></tr><tr><td rowspan="1" colspan="1">
                  <italic>
                    <tp:taxon-name><tp:taxon-name-part taxon-name-part-type="genus" reg="Porodaedalea">Porodaedalea</tp:taxon-name-part><tp:taxon-name-part taxon-name-part-type="species" reg="alpicola">alpicola</tp:taxon-name-part></tp:taxon-name>
                  </italic>
                </td><td rowspan="1" colspan="1">Cui12280</td><td rowspan="1" colspan="1">China</td><td rowspan="1" colspan="1" style="color: #4d4d38">
                  <ext-link xmlns:xlink="http://www.w3.org/1999/xlink" ext-link-type="gen" xlink:href="ON358110" xlink:type="simple">ON358110</ext-link>
                </td><td rowspan="1" colspan="1" style="color: #4d4d38">
                  <ext-link xmlns:xlink="http://www.w3.org/1999/xlink" ext-link-type="gen" xlink:href="ON631040" xlink:type="simple">ON631040</ext-link>
                </td><td rowspan="1" colspan="1">(<xref ref-type="bibr" rid="B43">Wu et al. 2019</xref>)</td></tr></tbody></table><table-wrap-foot><fn><p><sup>a</sup>The sequences generated in this study are shown in bold. <sup>T</sup>Indicate the type materials.</p></fn></table-wrap-foot></table-wrap></tp:treatment-sec><ref-list><ref id="B38"><mixed-citation xmlns:xlink="http://www.w3.org/1999/xlink" xlink:type="simple"><person-group><name name-style="western"><surname>Sowerby</surname><given-names>J</given-names></name></person-group> (<year>1797</year>) Coloured Figures of English <tp:taxon-name><tp:taxon-name-part taxon-name-part-type="kingdom">Fungi</tp:taxon-name-part></tp:taxon-name>. Vol. 1, 54 pp. <ext-link xlink:href="10.5962/bhl.title.6342" ext-link-type="doi" xlink:type="simple">https://doi.org/10.5962/bhl.title.6342</ext-link></mixed-citation></ref><ref id="B23"><mixed-citation xmlns:xlink="http://www.w3.org/1999/xlink" xlink:type="simple"><person-group><name name-style="western"><surname>Miettinen</surname><given-names>O</given-names></name><name name-style="western"><surname>Larsson</surname><given-names>K-H</given-names></name><name name-style="western"><surname>Spirin</surname><given-names>V</given-names></name></person-group> (<year>2019</year>) <article-title><italic><tp:taxon-name><tp:taxon-name-part taxon-name-part-type="genus">Hydnoporia</tp:taxon-name-part></tp:taxon-name></italic>, an older name for <italic><tp:taxon-name><tp:taxon-name-part taxon-name-part-type="genus">Pseudochaete</tp:taxon-name-part></tp:taxon-name></italic> and <italic><tp:taxon-name><tp:taxon-name-part taxon-name-part-type="genus">Hymenochaetopsis</tp:taxon-name-part></tp:taxon-name></italic>, and typification of the genus <italic><tp:taxon-name><tp:taxon-name-part taxon-name-part-type="genus">Hymenochaete</tp:taxon-name-part></tp:taxon-name></italic> (<italic><tp:taxon-name><tp:taxon-name-part taxon-name-part-type="genus">Hymenochaetales</tp:taxon-name-part></tp:taxon-name></italic>, <tp:taxon-name><tp:taxon-name-part taxon-name-part-type="phylum">Basidiomycota</tp:taxon-name-part></tp:taxon-name>).</article-title><source>Fungal Systematics and Evolution</source><volume>4</volume>: <fpage>77</fpage>–<lpage>96</lpage>. <ext-link xlink:href="10.3114/fuse.2019.04.07" ext-link-type="doi" xlink:type="simple">https://doi.org/10.3114/fuse.2019.04.07</ext-link></mixed-citation></ref><ref id="B5"><mixed-citation xmlns:xlink="http://www.w3.org/1999/xlink" xlink:type="simple"><person-group><name name-style="western"><surname>Dai</surname><given-names>Y-C</given-names></name></person-group> (<year>2010</year>) <article-title><tp:taxon-name><tp:taxon-name-part taxon-name-part-type="family">Hymenochaetaceae</tp:taxon-name-part></tp:taxon-name> (<tp:taxon-name><tp:taxon-name-part taxon-name-part-type="phylum">Basidiomycota</tp:taxon-name-part></tp:taxon-name>) in China.</article-title><source>Fungal Diversity</source><volume>45</volume>(<issue>1</issue>): <fpage>131</fpage>–<lpage>343</lpage>. <ext-link xlink:href="10.1007/s13225-010-0066-9" ext-link-type="doi" xlink:type="simple">https://doi.org/10.1007/s13225-010-0066-9</ext-link></mixed-citation></ref></ref-list></tp:taxon-treatment>
