# Supplementary material for: ﻿Taxonomic study of Hydnoporia (Hymenochaetales, Hymenochaetaceae) in East Asia with two new species
Source: MycoKeys. 2024 Nov 25;111:1–20. doi: 10.3897/mycokeys.111.137347 (PMC11612637; doi:10.3897/mycokeys.111.137347)
Supplement: XML Treatment for Hydnoporia rimosa [file mycokeys.111.137347-treatment3.xml]

<!DOCTYPE tp:taxon-treatment
  PUBLIC "-//TaxonX//DTD Taxonomic Treatment Publishing DTD v0 20100105//EN" "tax-treatment-NSO.dtd">
<tp:taxon-treatment xmlns:tp="http://www.plazi.org/taxpub"><tp:treatment-meta><kwd-group><label>Taxon classification</label><kwd>
                <named-content content-type="kingdom">Fungi</named-content>
              </kwd><kwd>
                <named-content content-type="order">Hymenochaetales</named-content>
              </kwd><kwd>
                <named-content content-type="family">Hymenochaetaceae</named-content>
              </kwd></kwd-group><mixed-citation publication-type="journal"><person-group><name><surname>Cho</surname><given-names>Minseo</given-names></name><name><surname>Cho</surname><given-names>Yoonhee</given-names></name><name><surname>Kwon</surname><given-names>Sun Lul</given-names></name><name><surname>Kim</surname><given-names>Dohye</given-names></name><name><surname>Hosaka</surname><given-names>Kentaro</given-names></name><name><surname>Lim</surname><given-names>Young Woon</given-names></name><name><surname>Kim</surname><given-names>Jae-Jin</given-names></name></person-group><article-title>﻿Taxonomic study of <italic><tp:taxon-name><tp:taxon-name-part taxon-name-part-type="genus" reg="Hydnoporia">Hydnoporia</tp:taxon-name-part></tp:taxon-name></italic> (<tp:taxon-name><tp:taxon-name-part taxon-name-part-type="genus" reg="Hymenochaetales">Hymenochaetales</tp:taxon-name-part></tp:taxon-name>, <tp:taxon-name><tp:taxon-name-part taxon-name-part-type="family">Hymenochaetaceae</tp:taxon-name-part></tp:taxon-name>) in East Asia with two new species</article-title><source>MycoKeys</source><day>25</day><month>11</month><year>2024</year><volume>111</volume><fpage>1</fpage><lpage>20</lpage><pub-id pub-id-type="doi">10.3897/mycokeys.111.137347</pub-id></mixed-citation></tp:treatment-meta><tp:nomenclature><label>﻿</label><tp:taxon-name>
              <object-id xmlns:xlink="http://www.w3.org/1999/xlink" content-type="arpha" xlink:type="simple">9AADF867-B21D-5C6F-A1A2-6EA0261408F4</object-id>
              <tp:taxon-name-part taxon-name-part-type="genus" reg="Hydnoporia">Hydnoporia</tp:taxon-name-part>
              <tp:taxon-name-part taxon-name-part-type="species" reg="rimosa">rimosa</tp:taxon-name-part>
              <object-id xmlns:xlink="http://www.w3.org/1999/xlink" content-type="mycobank" xlink:type="simple">830597</object-id>
            </tp:taxon-name><tp:taxon-authority>(Lloyd) Spirin &amp; Miettinen, Fungal Systematics and Evolution 4: 92 (2019)</tp:taxon-authority><xref ref-type="fig" rid="F5">Fig. 5</xref></tp:nomenclature><tp:treatment-sec sec-type="diagnosis" id="SECID0EHUCI"><title>Diagnosis.</title><p>Resupinate, effused basidiome, reddish brown hymenial surface, white to brown margin; cylindrical to narrowly clavate basidia with 10.0–14.1 × 2.7–3.4 μm, sharp to blunt pointed setae with 44.4–83.1 × 8.2–13.4 μm, narrowly cylindrical to allantoid basidiospores with 4.7–6.1 × 1.7–2.0 μm, and occurs on angiosperm branches.</p></tp:treatment-sec><tp:treatment-sec sec-type="material" id="SECID0EWUCI"><title>Type.</title><p>Japan • Tohoku, Sendai, 24 Oct 1920, Yasuda, (<bold><italic>holotype</italic></bold>: <named-content xmlns:xlink="http://www.w3.org/1999/xlink" content-type="dwc:institutional_code" xlink:title="Mycological Herbarium of the Department of Botany, National Museum of Nature and Science, Tsukuba, Japan" xlink:href="http://grbio.org/institution/national-museum-nature-and-science" xlink:type="simple">TNS</named-content>-F203210; <bold><italic>lectotype</italic></bold>: MBT387146).</p></tp:treatment-sec><tp:treatment-sec sec-type="description" id="SECID0EHVCI"><title>Description.</title><p><bold><italic>Basidiome</italic></bold> resupinate, effused, thin, leathery, up to 0.2 mm thick. <bold><italic>Hymenial surface</italic></bold> smooth, membranaceous, crustaceous, with many cracks, light reddish-brown (2.5YR, 6/4) to reddish-brown (2.5YR, 5/3). <bold><italic>Margin</italic></bold> sterile, even, edge whitish (7.5YR, 9/2) when fresh and becomes brown (7.5YR, 5/8). <bold><italic>Hyphal system</italic></bold> dimitic; generative hyphae septate, branched, without a clamp connection, thick-walled, hyaline to pale brown (10YR, 6/3), 3.0–3.5 μm. Skeletal hyphae aseptate, unbranched, without a clamp connection, thick-walled, yellowish (7.5YR, 6/8) to reddish brown (2.5YR, 4/3), 3.5–4.2 μm.</p><p><bold><italic>Basidia</italic></bold> cylindrical to narrowly clavate, 4-spored, smooth, thin-walled, hyaline, 10.0–14.1(–14.5) × 2.7–3.4 μm. <bold><italic>Setae</italic></bold> sharp- to blunt-pointed, encrusted with crystals, smooth, bearing a wide or narrow lumen, thick-walled, projecting up to 15 µm above the hymenium, dark reddish brown (2.5YR, 2.5/3), 44.4–83.1 × 8.2–13.4(–18.6) μm. <bold><italic>Basidiospores</italic></bold> narrowly cylindrical to allantoid, smooth, thin-walled, hyaline, with narrow apex, 4.7–6.1 × (1.5–)1.7–2.0 μm, L = 5.40 μm, W = 1.80 μm, Q = 2.64–3.30, n = 20.</p></tp:treatment-sec><tp:treatment-sec sec-type="Specimen examined" id="SECID0ERWCI"><title>Specimen examined.</title><p>Korea • Gangwon-do, Pyeongchang-gun, Odaesan National Park, <named-content xmlns:xlink="http://www.w3.org/1999/xlink" content-type="dwc:verbatimCoordinates" xlink:type="simple"><named-content content-type="geo-json" specific-use="{&#34;type&#34;:&#34;Point&#34;,&#34;coordinates&#34;:[128.583500,37.738333]}" id="NCID0E1WCI" xlink:type="simple">37°44.30'N, 128°35.01'E</named-content></named-content>, alt. 660 m, 9 Nov 2012, Y. Jang &amp; S. Jang, KUC20121109-19.</p></tp:treatment-sec><tp:treatment-sec sec-type="notes" id="SECID0E6WCI"><title>Notes.</title><p>The observed <italic><tp:taxon-name><tp:taxon-name-part taxon-name-part-type="genus" reg="Hydnoporia">Hyd.</tp:taxon-name-part><tp:taxon-name-part taxon-name-part-type="species" reg="rimosa">rimosa</tp:taxon-name-part></tp:taxon-name></italic> specimen from Korea has similar morphological characteristics as those of the type specimen (<named-content xmlns:xlink="http://www.w3.org/1999/xlink" content-type="dwc:institutional_code" xlink:title="Mycological Herbarium of the Department of Botany, National Museum of Nature and Science, Tsukuba, Japan" xlink:href="http://grbio.org/institution/national-museum-nature-and-science" xlink:type="simple">TNS</named-content>-F203210), but the type specimen has abundant blunt-pointed setae and wider basidiospores (L = 5.22, W = 1.99, Q = 2.47–2.78) (<xref ref-type="bibr" rid="B23">Miettinen et al. 2019</xref>) compared to the Korean specimen. In the phylogenetic tree, <italic><tp:taxon-name><tp:taxon-name-part taxon-name-part-type="genus" reg="Hydnoporia">Hyd.</tp:taxon-name-part><tp:taxon-name-part taxon-name-part-type="species" reg="diffissa">diffissa</tp:taxon-name-part></tp:taxon-name></italic> is closely related to <italic><tp:taxon-name><tp:taxon-name-part taxon-name-part-type="genus" reg="Hydnoporia">Hyd.</tp:taxon-name-part><tp:taxon-name-part taxon-name-part-type="species" reg="rimosa">rimosa</tp:taxon-name-part></tp:taxon-name></italic>. These two species are practically indistinguishable in morphology, except that <italic><tp:taxon-name><tp:taxon-name-part taxon-name-part-type="genus" reg="Hydnoporia">Hyd.</tp:taxon-name-part><tp:taxon-name-part taxon-name-part-type="species" reg="rimosa">rimosa</tp:taxon-name-part></tp:taxon-name></italic> has a wider lumen and greater size variation of setae (<xref ref-type="bibr" rid="B23">Miettinen et al. 2019</xref>). However, they are geographically distinct, where <italic><tp:taxon-name><tp:taxon-name-part taxon-name-part-type="genus" reg="Hydnoporia">Hyd.</tp:taxon-name-part><tp:taxon-name-part taxon-name-part-type="species" reg="diffissa">diffissa</tp:taxon-name-part></tp:taxon-name></italic> is distributed across North and South America (Colombia, Peru, and Eastern US) (<xref ref-type="bibr" rid="B23">Miettinen et al. 2019</xref>), while <italic><tp:taxon-name><tp:taxon-name-part taxon-name-part-type="genus" reg="Hydnoporia">Hyd.</tp:taxon-name-part><tp:taxon-name-part taxon-name-part-type="species" reg="rimosa">rimosa</tp:taxon-name-part></tp:taxon-name></italic> is distributed in East Asia (Japan, Korea, and Far East Russia) (<xref ref-type="bibr" rid="B16">Ito 1930b</xref>; <xref ref-type="bibr" rid="B23">Miettinen et al. 2019</xref>).</p><fig id="F5" position="float" orientation="portrait"><object-id xmlns:xlink="http://www.w3.org/1999/xlink" content-type="doi" xlink:type="simple">10.3897/mycokeys.111.137347.figure5</object-id><object-id xmlns:xlink="http://www.w3.org/1999/xlink" content-type="arpha" xlink:type="simple">8F743282-ADDA-5D80-8986-34012633027E</object-id><label>Figure 5.</label><caption><p>Morphological characteristics of <italic><tp:taxon-name><tp:taxon-name-part taxon-name-part-type="genus" reg="Hydnoporia">Hydnoporia</tp:taxon-name-part><tp:taxon-name-part taxon-name-part-type="species" reg="rimosa">rimosa</tp:taxon-name-part></tp:taxon-name></italic> (KUC20121109-19) <bold>A</bold> basidiome <bold>B</bold> microscopic features, <bold>s</bold> basidiospores; <bold>b1</bold> basidia; <bold>b2</bold> basidioles; <bold>h1</bold> generative hyphae; <bold>h2</bold> skeletal hyphae; <bold>se</bold> setae. Scale bars: 10 μm (<bold>B</bold>).</p></caption><graphic xmlns:xlink="http://www.w3.org/1999/xlink" xlink:href="mycokeys-111-001-g005.jpg" position="float" orientation="portrait" xlink:type="simple" id="oo_1182971.jpg"><uri content-type="original_file" xlink:type="simple">https://binary.pensoft.net/fig/1182971</uri></graphic></fig></tp:treatment-sec><ref-list><ref id="B23"><mixed-citation xmlns:xlink="http://www.w3.org/1999/xlink" xlink:type="simple"><person-group><name name-style="western"><surname>Miettinen</surname><given-names>O</given-names></name><name name-style="western"><surname>Larsson</surname><given-names>K-H</given-names></name><name name-style="western"><surname>Spirin</surname><given-names>V</given-names></name></person-group> (<year>2019</year>) <article-title><italic><tp:taxon-name><tp:taxon-name-part taxon-name-part-type="genus">Hydnoporia</tp:taxon-name-part></tp:taxon-name></italic>, an older name for <italic><tp:taxon-name><tp:taxon-name-part taxon-name-part-type="genus">Pseudochaete</tp:taxon-name-part></tp:taxon-name></italic> and <italic><tp:taxon-name><tp:taxon-name-part taxon-name-part-type="genus">Hymenochaetopsis</tp:taxon-name-part></tp:taxon-name></italic>, and typification of the genus <italic><tp:taxon-name><tp:taxon-name-part taxon-name-part-type="genus">Hymenochaete</tp:taxon-name-part></tp:taxon-name></italic> (<italic><tp:taxon-name><tp:taxon-name-part taxon-name-part-type="genus">Hymenochaetales</tp:taxon-name-part></tp:taxon-name></italic>, <tp:taxon-name><tp:taxon-name-part taxon-name-part-type="phylum">Basidiomycota</tp:taxon-name-part></tp:taxon-name>).</article-title><source>Fungal Systematics and Evolution</source><volume>4</volume>: <fpage>77</fpage>–<lpage>96</lpage>. <ext-link xlink:href="10.3114/fuse.2019.04.07" ext-link-type="doi" xlink:type="simple">https://doi.org/10.3114/fuse.2019.04.07</ext-link></mixed-citation></ref><ref id="B16"><mixed-citation xmlns:xlink="http://www.w3.org/1999/xlink" xlink:type="simple"><person-group><name name-style="western"><surname>Ito</surname><given-names>T</given-names></name></person-group> (<year>1930b</year>) Symbolæ ad Mycologiam Japonicam. IV. <italic><tp:taxon-name><tp:taxon-name-part taxon-name-part-type="genus">Asterostromella</tp:taxon-name-part></tp:taxon-name></italic> et <italic><tp:taxon-name><tp:taxon-name-part taxon-name-part-type="genus">Hymenochaete.</tp:taxon-name-part></tp:taxon-name></italic> Botanical Magazine Tokyo 44(518): 89–93. <ext-link xlink:href="10.15281/jplantres1887.44.89" ext-link-type="doi" xlink:type="simple">https://doi.org/10.15281/jplantres1887.44.89</ext-link></mixed-citation></ref></ref-list></tp:taxon-treatment>
