# Supplementary material for: ﻿Taxonomic study of Hydnoporia (Hymenochaetales, Hymenochaetaceae) in East Asia with two new species
Source: MycoKeys. 2024 Nov 25;111:1–20. doi: 10.3897/mycokeys.111.137347 (PMC11612637; doi:10.3897/mycokeys.111.137347)
Supplement: XML Treatment for Hydnoporia rigidula [file mycokeys.111.137347-treatment5.xml]

<!DOCTYPE tp:taxon-treatment
  PUBLIC "-//TaxonX//DTD Taxonomic Treatment Publishing DTD v0 20100105//EN" "tax-treatment-NSO.dtd">
<tp:taxon-treatment xmlns:tp="http://www.plazi.org/taxpub"><tp:treatment-meta><kwd-group><label>Taxon classification</label><kwd>
                <named-content content-type="kingdom">Fungi</named-content>
              </kwd><kwd>
                <named-content content-type="order">Hymenochaetales</named-content>
              </kwd><kwd>
                <named-content content-type="family">Hymenochaetaceae</named-content>
              </kwd></kwd-group><mixed-citation publication-type="journal"><person-group><name><surname>Cho</surname><given-names>Minseo</given-names></name><name><surname>Cho</surname><given-names>Yoonhee</given-names></name><name><surname>Kwon</surname><given-names>Sun Lul</given-names></name><name><surname>Kim</surname><given-names>Dohye</given-names></name><name><surname>Hosaka</surname><given-names>Kentaro</given-names></name><name><surname>Lim</surname><given-names>Young Woon</given-names></name><name><surname>Kim</surname><given-names>Jae-Jin</given-names></name></person-group><article-title>﻿Taxonomic study of <italic><tp:taxon-name><tp:taxon-name-part taxon-name-part-type="genus" reg="Hydnoporia">Hydnoporia</tp:taxon-name-part></tp:taxon-name></italic> (<tp:taxon-name><tp:taxon-name-part taxon-name-part-type="genus" reg="Hymenochaetales">Hymenochaetales</tp:taxon-name-part></tp:taxon-name>, <tp:taxon-name><tp:taxon-name-part taxon-name-part-type="family">Hymenochaetaceae</tp:taxon-name-part></tp:taxon-name>) in East Asia with two new species</article-title><source>MycoKeys</source><day>25</day><month>11</month><year>2024</year><volume>111</volume><fpage>1</fpage><lpage>20</lpage><pub-id pub-id-type="doi">10.3897/mycokeys.111.137347</pub-id></mixed-citation></tp:treatment-meta><tp:nomenclature><label>﻿</label><tp:taxon-name>
              <object-id xmlns:xlink="http://www.w3.org/1999/xlink" content-type="arpha" xlink:type="simple">1986A0B2-3CD7-5433-A143-1DF9A122036B</object-id>
              <tp:taxon-name-part taxon-name-part-type="genus" reg="Hydnoporia">Hydnoporia</tp:taxon-name-part>
              <tp:taxon-name-part taxon-name-part-type="species" reg="rigidula">rigidula</tp:taxon-name-part>
              <object-id xmlns:xlink="http://www.w3.org/1999/xlink" content-type="mycobank" xlink:type="simple">854674</object-id>
            </tp:taxon-name><tp:taxon-authority>(Berk. &amp; M.A.Curtis) M. Cho, Y.Cho, Y.W.Lim &amp; J.J.Kim</tp:taxon-authority><tp:taxon-status xmlns:xlink="http://www.w3.org/1999/xlink" xlink:type="simple">comb. nov.</tp:taxon-status><tp:nomenclature-citation-list><tp:nomenclature-citation><tp:taxon-name>
                  <tp:taxon-name-part taxon-name-part-type="genus" reg="Hymenochaete">Hymenochaete</tp:taxon-name-part>
                  <tp:taxon-name-part taxon-name-part-type="species" reg="rigidula">rigidula</tp:taxon-name-part>
                </tp:taxon-name><comment>Berk. &amp; M.A.Curtis, Journal of the Linnean Society. Botany 10: 334, 1869. Basionym.</comment></tp:nomenclature-citation><tp:nomenclature-citation><tp:taxon-name>
                  <tp:taxon-name-part taxon-name-part-type="genus" reg="Pseudochaete">Pseudochaete</tp:taxon-name-part>
                  <tp:taxon-name-part taxon-name-part-type="species" reg="rigidula">rigidula</tp:taxon-name-part>
                </tp:taxon-name><comment>(Berk. &amp; M.A.Curtis) S.H.He &amp; Y.C.Dai, Fungal Diversity 56: 89, 2012. Synonyms.</comment></tp:nomenclature-citation><tp:nomenclature-citation><tp:taxon-name>
                  <tp:taxon-name-part taxon-name-part-type="genus" reg="Hymenochaetopsis"/>
                  <tp:taxon-name-part taxon-name-part-type="species" reg="rigidula"/>
                </tp:taxon-name><comment>=<tp:taxon-name><tp:taxon-name-part taxon-name-part-type="genus" reg="Hymenochaetopsis">Hymenochaetopsis</tp:taxon-name-part><tp:taxon-name-part taxon-name-part-type="species" reg="rigidula">rigidula</tp:taxon-name-part></tp:taxon-name> (Berk. &amp; M.A.Curtis) S.H.He &amp; Jiao Yang, Mycol. Prog. 15 (2/13): 6, 2016. </comment></tp:nomenclature-citation></tp:nomenclature-citation-list></tp:nomenclature></tp:taxon-treatment>
