# Supplementary material for: ﻿Taxonomic study of Hydnoporia (Hymenochaetales, Hymenochaetaceae) in East Asia with two new species
Source: MycoKeys. 2024 Nov 25;111:1–20. doi: 10.3897/mycokeys.111.137347 (PMC11612637; doi:10.3897/mycokeys.111.137347)
Supplement: Supplementary material 1 — Data 1 [file mycokeys-111-001-s001.fasta]

>Hydnoporia_corrugata_Jon_Klepsland_2011-7-24_(O_F-247869)_NO
TCGAGTATTGAAAGC-AGGCTTGATGCTGGTGCGGAAACGTACA-TGTGCTCAGTCTT--GCGCTCATTCCACTCAA-CCCCTGTGCA-CTTATCGAAGTTAGTAG---TCGTTCCTCCAATTTATTGGAGCCGTCTGAGTG-------TCGCAAG-T-ATTCATTAG-----AGTCTTTATTTATTTAT-TGACTT---T--GAA-GGAGAAA----GT-GTTACTTTGACTAGGAGCGGTGAAACCTTTGACTT-ATATTATAAAC-CTTTACTTGTCTTGTAGAATGTAATGCTCC-TCGTGGGCGAAA-TTAAATACAACTTTCAACAACGGATCTCTTGGCTCTCGCATCGATGAAGAACGCAGCGAAATGCGATAAGTAATGTGAATTGCAGAATTCAGTGAATCATCGAATCTTTGAACGCACCTTGCGCCCTTTGGTATTCCGAAGGGCATGCCTGTTTGAGTGTCATGTTAATCTCAATCCCCTTG---TTTCTTAA--TTGAGGCTCGGA---GATTGGACTTGGAGGTT---TGCTGGT--CCCC----CTTTGTGGTCGGCTTCTCTTAAATACATTAGCTGGACTTTGGTTC-GCGTGAAGGTGTAATAGTTTATTCGCCATTAGCGCTTGCCT-AACGAGTCTGCTTCTAATCGTCTTCGGACAAGGATTAACTTCCTTCTTGACTCTTTGACCTCAAATCAGGTAGGACTACCCGCTGAACT
>Hydnoporia_corrugata_KCG001_IE
TCGAGTATTGAAAGC-AGGCTTGATGCTGGTGCGGAAACGTACA-TGTGCTCAGTCTT--GCGCTCATTCCACTCAA-CCCCTGTGCA-CTTATCGAAGTTAGTAG---TCGTTCCTCCAATTTATTGGAGCCGTCTGAGTG-------TCGCAAG-T-ATTCATTAG-----AGTCTTTATTTATTTAT-TGACTT---T--GAA-GGAGAAA----GT-GTTACTTTGACTAGGAGCGGTGAAACCTTTGACTT-ATATTATAAAC-CTTTACTTGTCTTGTAGAATGTAATGCTCC-TCGTGGGCGAAA-TTAAATACAACTTTCAACAACGGATCTCTTGGCTCTCGCATCGATGAAGAACGCAGCGAAATGCGATAAGTAATGTGAATTGCAGAATTCAGTGAATCATCGAATCTTTGAACGCACCTTGCGCCCTTTGGTATTCCGAAGGGCATGCCTGTTTGAGTGTCATGTTAATCTCAATCCCCTTG---TTTCTTAA--TTGAGGCTCGRA---GATTGGACTTGGAGGTT---TGCTGGT--CCCC----CTTTGTGGTCGGCTTCTCTTAAATACATTAGCTGGACTTTGGTTC-GCGTGAAGGTGTAATAGTTTATTCGCCATTAGCGCTTGCCT-AACGAGTCTGCTTCTAATCGTCTTCGGACAAGGATTAACTTCCTTCTTGACTCTTTGACCTCAAATCAGGTAG----------------
>Hydnoporia_corrugata_A6_wood_6_GB
TCGAGTATTGAAAGC-AGGCTTGATGCTGGTGCGGAAACGTACA-TGTGCTCAGTCTT--GCGCTCATTCCACTCAA-CCCCTGTGCA-CTTATCGAAGTTAGTAG---TCGTTCCTCCAATTTATTGGAGCCGTCTGAGTG-------TCGCAAG-T-ATTCATTAG-----AGTCTTTATTTATTTAT-TGACTT---T--GAA-GGAGAAA----GT-GTTACTTTGACTAGGAGCGGTGAAACCTTTGACTT-ATATTATAAAC-CTTTACTTGTCTTGTAGAATGTAATGCTCC-TCGTGGGCGAAA-TTAAATACAACTTTCAACAACGGATCTCTTGGCTCTCGCATCGATGAAGAACGCAGCGAAATGCGATAAGTAATGTGAATTGCAGAATTCAGTGAATCATCGAATCTTTGAACGCACCTTGCGCCCTTTGGTATTCCGAAGGGCATGCCTGTTTGAGTGTCATGTTAATCTCAATCCCCTTG---TTTCTTAA--TTGAGGCTCGGA---GATTGGACTTGGAGGTT---TGCTGGT--CCCC----CTTTGTGGTCGGCTTCTCTTAAATACATTAGCTGGACTTTGGTTC-GCGTGAAGGTGTAATAGTTTATTCGCCATTAGCGCTTGCCT-AACGAGTCTGCTTCTAATCGTCTTCGGACAAGGATTAACTTCCTTCTTGACTCTTTGACCTCAAATCAGGTAGGACTACCCGCTGA---
>Hydnoporia_corrugata_B1_wood_inner_IE
TCGAGTATTGAAAGC-AGGCTTGATGCTGGTGCGGAAACGTACA-TGTGCTCAGTCTT--GCGCTCATTCCACTCAA-CCCCTGTGCA-CTTATCGAAGTTAGTAG---TCGTTCCTCCAATTTATTGGAGCCGTCTGAGTG-------TCGCAAG-T-ATTCATTAG-----AGTCTTTATTTATTTAT-TGACTT---T--GAA-GGAGAAA----GT-GTTACTTTGACTAGGAGCGGTGAAACCTTTGACTT-ATATTATAAAC-CTTTACTTGTCTTGTAGAATGTAATGCTCC-TCGTGGGCGAAA-TTAAATACAACTTTCAACAACGGATCTCTTGGCTCTCGCATCGATGAAGAACGCAGCGAAATGCGATAAGTAATGTGAATTGCAGAATTCAGTGAATCATCGAATCTTTGAACGCACCTTGCGCCCTTTGGTATTCCGAAGGGCATGCCTGTTTGAGTGTCATGTTAATCTCAATCCCCTTG---TTTCTTAA--TTGAGGCTCGGA---GATTGGACTTGGAGGTT---TGCTGGT--CCCC----CTTTGTGGTCGGCTTCTCTTAAATACATTAGCTGGACTTTGGTTC-GCGTGAAGGTGTAATAGTTTATTCGCCATTAGCGCTTGCCT-AACGAGTCTGCTTCTAATCGTCTTCGGACAAGGATTAACTTCCTTCTTGACTCTTTGACCTCAAATCAGGTAGGACTACCCGCTGAACT
>Hydnoporia_corrugata_A3_wood_2_GB
TCGAGTATTGAAAGC-AGGCTTGATGCTGGTGCGGAAACGTACA-TGTGCTCAGTCTT--GCGCTCATTCCACTCAA-CCCCTGTGCA-CTTATCGAAGTTAGTAG---TCGTTCCTCCAATTTATTGGAGCCGTCTGAGTG-------TCGCAAG-T-ATTCATTAG-----AGTCTTTATTTATTTAT-TGACTT---T--GAA-GGAGAAA----GT-GTTACTTTGACTAGGAGCGGTGAAACCTTTGACTT-ATATTATAAAC-CTTTACTTGTCTTGTAGAATGTAATGCTCC-TCGTGGGCGAAA-TTAAATACAACTTTCAACAACGGATCTCTTGGCTCTCGCATCGATGAAGAACGCAGCGAAATGCGATAAGTAATGTGAATTGCAGAATTCAGTGAATCATCGAATCTTTGAACGCACCTTGCGCCCTTTGGTATTCCGAAGGGCATGCCTGTTTGAGTGTCATGTTAATCTCAATCCCCTTG---TTTCTTAA--TTGAGGCTCGGA---GATTGGACTTGGAGGTT---TGCTGGT--CCCC----CTTTGTGGTCGGCTTCTCTTAAATACATTAGCTGGACTTTGGTTC-GCGTGAAGGTGTAATAGTTTATTCGCCATTAGCGCTTGCCT-AACGAGTCTGCTTCTAATCGTCTTCGGACAAGGATTAACTTCCTTCTTGACTCTTTGACCTCAAATCAGGTAGGACTACCCGCTGAACT
>Hydnoporia_diffissa_Otto_Miettinen_19463_(H_7008917)_US_NY
-----------AAGTAAGGCTTGATGCTGGTGCGGAAACGTACA-TGTGCTCAGTCTT--GCGCTCATTCCACTCAA-CCCCTGTGCA-CTTATCGAAGTTAGTAR---TCGTTCCTCC--TTTTAAGGAGCCGTCCAAGTG-------TCGCAAG-T-ATTCATTAG-------TCTTTATTA--ATAT-TGACTT---T--GAA-GGAGAAA----GT-GTTACTTTGACTAGGAGCGGTGAAACCTTTGACT---TATTATAAAC-CTTTACTTGTCTTGTAGAATGTAATGCTCC-TCGTGGGCGAAA-TTAAATACAACTTTCAACAACGGATCTCTTGGCTCTCGCATCGATGAAGAACGCAGCGAAATGCGATAAGTAATGTGAATTGCAGAATTCAGTGAATCATCGAATCTTTGAACGCACCTTGCGCCCTTTGGTATTCCGAAGGGCATGCCTGTTTGAGTGTCATGTTAATCTCAATCCCCTTG--TTTTCTTAA--TTGAGGCTTGGA---GATTGGACTTGGAGGCT---TGCTGGT--CCCC----CTTTGTGGTCGGCTCCTCTTAAATACATTAGCTGGACTTTGGTTC-GCGTGAAGGTGTAATAGTTTATTCGCCATTAGCGCTTGCCT-AACGGGTCTGCTTCTAATCGTCTTCGGACAAGGATTAACCTCCTTCTTGACTCTTTGACCTCAAA------------------------
>Hydnoporia_diffissa_Otto_Miettinen_17127.4_(H)_US_NC
TCGAGTTTTGAAAGTAAGGCTTGATGCTGGTGCGGAAACGTACA-TGTGCTCAGTCTT--GCGCTCATTCCACTCAA-CCCCTGTGCA-CTTATCGAAGTTAGTAG---TCGTTCCTCCTTTTTA-AGGAGCCGTCCAAGTG-------TCGCAAG-T-ATTCATTAG-----AGTCTTTATTA--ATAT-TGACTT---T--GAA-GGAGAAA----GT-GTTACTTTGACTAGGAGCGGTGAAACCTTTGACT---TATTATAAAC-CTTTACTTGTCTTGTAGAATGTAATGCTCC-TCGTGGGCGAAA-TTAAATACAACTTTCAACAACGGATCTCTTGGCTCTCGCATCGATGAAGAACGCAGCGAAATGCGATAAGTAATGTGAATTGCAGAATTCAGTGAATCATCGAATCTTTGAACGCACCTTGCGCCCTTTGGTATTCCGAAGGGCATGCCTGTTTGAGTGTCATGCTAATCTCAATCCCCTTG---TTTCTTAA--TTGAGGCTTGGA---GATTGGACTTGGAGGCT---TGCTGGT--CCCC----CTTTGTGGTCGGCTCCTCTTAAATACATTAGCTGGACTTTGGTTC-GCGTGAAGGTGTAATAGTTTATTCATCATTAGCGCTTGCCT-AACGGGTCTGCTTCTAATCGTCTTCGGACAAGGATTAACTTCCTTCTTGACTCTTTGACCTCAAATCAGGTAGGACTACCCGCTGAACT
>Hydnoporia_gigasetosa_He1461_CN_YN
TCGAGTTTTG-AAGTAAGGCTTGATGCTGGTGCGGAAACGTACA-TGTGCTCAGTCTT--ACACTCATTCCACTCAA-CACCTGTGCA-CTTATCGAAGTTAGTAG---TCGTTCCTCCTTTCATTAGGAGCCGT-TGAGAGGAGAGTCTCGCAAG-T-AATCATTAG---GAAGGTTGAT-----TTAT-TGACTT-TCTT-AAA-GGTGAAAGGCGGG-GTCACCTTGACTGGGAGCGGTGAAACCTTTGACTT--ATTATAAACC-TTTTACTTGTCTTGTAGAATGTAATGCTCC-TCGTGGGCGAAATGAAAATACAACTTTCAACAACGGATCTCTTGGCTCTCGCATCGATGAAGAACGCAGCGAAATGCGATAAGTAATGTGAATTGCAGAATTCAGTGAATCATCGAATCTTTGAACGCACCTTGCGCCCTTTGGTATTCCGAAGGGCATGCCTGTTTGAGTGTCATGTTAATCTCAATATCCTTG--TTTTCTTAA-TTGAAGACTTGGA--GCATTGGACTTGGAGGTTT-ATGCTGG---CCCC----TTTTGTGGTCGGCTCCTCTTAAATGTATTAGTTGGACTTTGGTTC-GCGTGAAGATGTAATAGTTTATTCATCATTAGCGCTTGCCT-AATGGGTCTGCTTCTAATCGTCTTGGGACAAAGATTAACTTCTTTCTTGACTCTTTGACCTCAAATCAGGTAGGACTACCCGCTGAACT
>Hydnoporia_gigasetosa_He1442_CN_YN
TCGAGTTTTG-AAGTAAGGCTTGATGCTGGTGCGGAAACGTACA-TGTGCTCAGTCTT--ACACTCATTCCACTCAA-CACCTGTGCA-CTTATCGAAGTTAGTAG---TCGTTCCTCCTTTCATTAGGAGCCGT-TGAGAGGAGAGTCTCGCAAG-T-AATCATTAG---GAAGGTTGAT-----TTAT-TGACTT-TCTT-AAA-GGTGAAAGGCGGG-GTCACCTTGACTGGGAGCGGTGAAACCTTTGACTT--ATTATAAACC-TTTTACTTGTCTTGTAGAATGTAATGCTCC-TCGTGGGCGAAATGAAAATACAACTTTCAACAACGGATCTCTTGGCTCTCGCATCGATGAAGAACGCAGCGAAATGCGATAAGTAATGTGAATTGCAGAATTCAGTGAATCATCGAATCTTTGAACGCACCTTGCGCCCTTTGGTATTCCGAAGGGCATGCCTGTTTGAGTGTCATGTTAATCTCAATATCCTTG--TTTTCTTAA-TTGAAGACTTGGA--GCATTGGACTTGGAGGTTT-ATGCTGG---CCCC----TTTTGTGGTCGGCTCCTCTTAAATGTATTAGTTGGACTTTGGTTC-GCGTGAAGATGTAATAGTTTATTCATCATTAGCGCTTGCCT-AATGGGTCTGCTTCTAATCGTCTTGGGACAAAGATTAACTTCTTTCTTGACTCTTTGACCTCAAATCAGGTAGGACTACCCGCTGAACT
>Hydnoporia_intricata_KUC20121123-03_KR
--------------------------------------CGTACA-TGTGCTCAGTCTT--GCGCTCATTCCACTCAA-CCCCTGTGCA-CTTATCGAAGTTAGTAG---TCGTTCCTCC--TTTATTGGAGCCGT-CGAGAG-----TCTCGCAAG-T-AATCATTAGGAAAAGGTCT--------TTAT-TGAYYTTTCTT-AAA-GGTAAAA----GCGGTCTCTTTGACTGGGAGCGGTGAAAGCTTTGACTT--TATTATAAAC-CTTTATTTGTCTTGTAGAATGTAATGCTCC-TAGTGGGCGAAA-TTAAATACAACTTTCAACAACGGATCTCTTGGCTCTCGCATCGATGAAGAACGCAGCGAAATGCGATAAGTAATGTGAATTGCAGAATTCAGTGAATCATCGAATCTTTGAACGCACCTTGCGCCCTTTGGTATTCCGAAGGGCATGCCTGTTTGAGTGTCATGTTAATCTCAATCCCCTCG---TTTCTTAA--TTGAAGCTTGGA---GGTTGGACTTGGA-GCT---TGCTGG---CCCC----TCTTGTGGTCGGCTTCTCTTAAATGCATTAGCTGGACTTTGGTTCTGCGTGAAGGTGTAATAGTTTATTCGCCATTAGCGCTTGCCT-AACGAGTCTGCTTCTAATCGTCTTCGGACAAGGATTCAGTTCCTTCTTGACTCTTTGACCTCAAATCAGGTAGGACTACCCGCTGAACT
>Hydnoporia_intricata_KUC20210428-20_KR
TCGAGTTTTGAAAGTAAGGCTTGATGCTGGTACGGAAACGTACA-TGTGCTCAGTCTT--GCGCTCATTCCACTCAA-CCCCTGTGCA-CTTATCGAAGTTAGTAG---TCGTTCCTCC--TTTATTGGAGCCGT-CGAGAG-----TCTCGCAAG-T-AATCATTAGGAAAAGGTCT--------TTAT-TGATTTTTCTT-AAA-GGTAAAA----GCGGTCTCTTTGACTGGGAGCGGTGAAAGCTTTGACTT--TATTATAAAC-CTTTATTTGTCTTGTAGAATGTAATGCTCC-TAGTGGGCGAAA-TTAAATACAACTTTCAACAACGGATCTCTTGGCTCTCGCATCGATGAAGAACGCAGCGAAATGCGATAAGTAATGTGAATTGCAGAATTCAGTGAATCATCGAATCTTTGAACGCACCTTGCGCCCTTTGGTATTCCGAAGGGCATGCCTGTTTGAGTGTCATGTTAATCTCAATCCCCTCG---TTTCTTAA--TTGAAGCTTGGA---GGTTGGACTTGGA-GCT---TGCTGG---CCCC----TCTTGTGGTCGGCTTCTCTTAAATGCATTAGCTGGACTTTGGTTCTGCGTGAAGGTGTAATAGTTTATTCGCCATTAGCGCTTGCCT-AACGAGTCTGCTTCTAATCGTCTTCGGACAAGGATTCAGTTCCTTCTTGACTCTTTGACCTCAAATCAGGTAGGACTACCCGCTGAACT
>Hydnoporia_intricata_KUC20211030-01_KR
-------------------------------ACGGAAACGTACA-TGTGCTCAGTCTT--GCGCTCATTCCACTCAA-CCCCTGTGCA-CTTATCGAAGTTAGTAG---TCGTTCCTCC--TTTATTGGAGCCGT-CGAGAG-----TCTCGCAAG-T-AATCATTAGGAAAAGGTCT--------TTAT-TGATTTTTCTT-AAA-GGTAAAA----GCGGTCTCTTTGACTGGGAGCGGTGAAAGCTTTGACTT--TATTATAAAC-CTTTATTTGTCTTGTAGAATGTAATGCTCC-TAGTGGGCGAAA-TTAAATACAACTTTCAACAACGGATCTCTTGGCTCTCGCATCGATGAAGAACGCAGCGAAATGCGATAAGTAATGTGAATTGCAGAATTCAGTGAATCATCGAATCTTTGAACGCACCTTGCGCCCTTTGGTATTCCGAAGGGCATGCCTGTTTGAGTGTCATGTTAATCTCAATCCCCTCG---TTTCTTAA--TTGAAGCTTGGA---GGTTGGACTTGGA-GCT---TGCTGG---CCCC----TCTTGTGGTCGGCTTCTCTTAAATGCATTAGTTGGACTTTGGTTCTGCGTGAAGGTGTAATAGTTTATTCGCCATTAGCGCTTGCCT-AACGAGTCTGCTTCTAATCGTCTTCGGACAAGGATTCAGTTCCTTCTTGACTCTTTGACCTCAAATCAGGTAGGACTACCCGCTGAACT
>Hydnoporia_intricata_SFC20120820-11_KR
TCGAGTTTTGAAAGTAAGGCTTGATGCTGGTACGGAAACGTACA-TGTGCTCAGTCTT--GCGCTCATTCCACTCAA-CCCCTGTGCA-CTTATCGAAGTTAGTAG---TCGTTCCTCC--TTTATTGGAGCCGT-CGAGAG-----TCTCGCAAG-T-AATCATTAGGAAAAGGTCT--------TTAT-TGATTTTTCTT-AAA-GGTAAAA----GCGGTCTCTTTGACTGGGAGCGGTGAAAGCTTTGACTT--TATTATAAAC-CTTTATTTGTCTTGTAGAATGTAATGCTCC-TAGTGGGCGAAA-TTAAATACAACTTTCAACAACGGATCTCTTGGCTCTCGCATCGATGAAGAACGCAGCGAAATGCGATAAGTAATGTGAATTGCAGAATTCAGTGAATCATCGAATCTTTGAACGCACCTTGCGCCCTTTGGTATTCCGAAGGGCATGCCTGTTTGAGTGTCATGTTAATCTCAATCCCCTCG---TTTCTTAA--TTGAAGCTTGGA---GGTTGGACTTGGA-GCT---TGCTGG---CCCC----TCTTGTGGTCGGCTTCTCTTAAATGCATTAGCTGGACTTTGGTTCTGCGTGAAGGTGTAATAGTTTATTCGCCATTAGCGCTTGCCT-AACGAGTCTGCTTCTAATCGTCTTCGGACAAGGATTCAGTTCCTTCTTGACTCT-----------------------------------
>Hydnoporia_intricata_SFC20140313-01_KR
TCGAGTTTTGAAAGTAAGGCTTGATGCTGGTACGGAAACGTACA-TGTGCTCAGTCTT--GCGCTCATTCCACTCAA-CCCCTGTGCA-CTTATCGAAGTTAGTAG---TCGTTCCTCC--TTTATTGGAGCCGT-CGAGAG-----TCTCGCAAG-T-AATCATTAGGAAAAGGTCT--------TTAT-TGAYTTTTCTT-AAA-GGTAAAA----GCGGTCTCTTTGACTGGGAGCGGTGAAAGCTTTGACTT--TATTATAAAC-CTTTATTTGTCTTGTAGAATGTAATGCTCC-TAGTGGGCGAAA-TTAAATACAACTTTCAACAACGGATCTCTTGGCTCTCGCATCGATGAAGAACGCAGCGAAATGCGATAAGTAATGTGAATTGCAGAATTCAGTGAATCATCGAATCTTTGAACGCACCTTGCGCCCTTTGGTATTCCGAAGGGCATGCCTGTTTGAGTGTCATGTTAATCTCAATCCCCTCG---TTTCTTAA--TTGAAGCTTGGA---GGTTGGACTTGGA-GCT---TGCTGG---CCCC----TCTTGTGGTCGGCTTCTCTTAAATGCATTAGCTGGACTTTGGTTCTGCGTGAAGGTGTAATAGTTTATTCGCCATTAGCGCTTGCCT-AACGAGTCTGCTTCTAATCGTCTTCGGACAAGGATTCAGTTCCTTCTTGACTCT-----------------------------------
>Hydnoporia_intricata_SFC20160920-36_KR
TCGAGTTTTGAAAGTAAGGCTTGATGCTGGTACGGAAACGTACA-TGTGCTCAGTCTT--GCGCTCATTCCACTCAA-CCCCTGTGCA-CTTATCGAAGTTAGTAG---TCGTTCCTCC--TTTATTGGAGCCGT-CGAGAG-----TCTCGCAAG-T-AATCATTAGGAAAAGGTCT--------TTAT-TGATTTTTCTT-AAA-GGTAAAA----GCGGTCTCTTTGACTGGGAGCGGTGAAAGCTTTGACTT--TATTATAAAC-CTTTATTTGTCTTGTAGAATGTAATGCTCC-TAGTGGGCGAAA-TTAAATACAACTTTCAACAACGGATCTCTTGGCTCTCGCATCGATGAAGAACGCAGCGAAATGCGATAAGTAATGTGAATTGCAGAATTCAGTGAATCATCGAATCTTTGAACGCACCTTGCGCCCTTTGGTATTCCGAAGGGCATGCCTGTTTGAGTGTCATGTTAATCTCAATCCCCTCG---TTTCTTAA--TTGAAGCTTGGA---GGTTGGACTTGGA-GCT---TGCTGG---CCCC----TCTTGTGGTCGGCTTCTCTTAAATGCATTAGCTGGACTTTGGTTCTGCGTGAAGGTGTAATAGTTTATTCGCCATTAGCGCTTGCCT-AACGAGTCTGCTTCTAATCGTCTTCGGACAAGGATTCAGTTCCTTCTTGACTCT-----------------------------------
>Hydnoporia_intricata_SFC20170822-68_KR
TCGAGTTTTGAAAGTAAGGCTTGATGCTGGTACGGAAACGTACA-TGTGCTCAGTCTT--GCGCTCATTCCACTCAA-CCCCTGTGCA-CTTATCGAAGTTAGTAG---TCGTTCCTCC--TTTATTGGAGCCGT-CGAGAG-----TCTCGCAAG-T-AATCATTAGGAAAAGGTCT--------TTAT-TGATTTTTCTT-AAA-GGTAAAA----GCGGTCTCTTTGACTGGGAGCGGTGAAAGCTTTGACTT--TATTATAAAC-CTTTATTTGTCTTGTAGAATGTAATGCTCC-TAGTGGGCGAAA-TTAAATACAACTTTCAACAACGGATCTCTTGGCTCTCGCATCGATGAAGAACGCAGCGAAATGCGATAAGTAATGTGAATTGCAGAATTCAGTGAATCATCGAATCTTTGAACGCACCTTGCGCCCTTTGGTATTCCGAAGGGCATGCCTGTTTGAGTGTCATGTTAATCTCAATCCCCTCG---TTTCTTAA--TTGAAGCTTGGA---GGTTGGACTTGGA-GCT---TGCTGG---CCCC----TCTTGTGGTCGGCTTCTCTTAAATGCATTAGCTGGACTTTGGTTCTGCGTGAAGGTGTAATAGTTTATTCGCCATTAGCGCTTGCCT-AACGAGTCTGCTTCTAATCGTCTTCGGACAAGGATTCAGTTCCTTCTTGACTCT-----------------------------------
>Hydnoporia_intricata_SFC20170908-28_KR
TCGAGTTTTGAAAGTAAGGCTTGATGCTGGTACGGAAACGTACA-TGTGCTCAGTCTT--GCGCTCATTCCACTCAA-CCCCTGTGCA-CTTATCGAAGTTAGTAG---TCGTTCCTCC--TTTATTGGAGCCGT-CGAGAG-----TCTCGCAAG-T-AATCATTAGGAAAAGGTCT--------TTAT-TGATTTTTCTT-AAA-GGTAAAA----GCGGTCTCTTTGACTGGGAGCGGTGAAAGCTTTGACTT--TATTATAAAC-CTTTATTTGTCTTGTAGAATGTAATGCTCC-TAGTGGGCGAAA-TTAAATACAACTTTCAACAACGGATCTCTTGGCTCTCGCATCGATGAAGAACGCAGCGAAATGCGATAAGTAATGTGAATTGCAGAATTCAGTGAATCATCGAATCTTTGAACGCACCTTGCGCCCTTTGGTATTCCGAAGGGCATGCCTGTTTGAGTGTCATGTTAATCTCAATCCCCTCG---TTTCTTAA--TTGAAGCTTGGA---GGTTGGACTTGGA-GCT---TGCTGG---CCCC----TCTTGTGGTCGGCTTCTCTTAAATGCATTAGCTGGACTTTGGTTCTGCGTGAAGGTGTAATAGTTTATTCGCCATTAGCGCTTGCCT-AACGAGTCTGCTTCTAATCGTCTTCGGACAAGGATTCAGTTCCTTCTTGACTCT-----------------------------------
>Hydnoporia_intricata_He1181_CN
TCGAGTTTTG-AAGTAAGGCTTGATGCTGGTACGGAAACGTACA-TGTGCTCAGTCTT--GCGCTCATTCCACTCAA-CCCCTGTGCA-CTTATCGAAGTTAGTAG---TCGTTCCTCC--TTTATTGGAGCCGT-CGAGAG-----TCTCGCAAG-T-AATCATTAGGAAAAGGTCT--------TTAT-TGATTTTTCTT-AAA-GGTAAAA----GCGGTCTCTTTGACTGGGAGCGGTGAAAGCTTTGACTT--TATTATAAAC-CTTTATTTGTCTTGTAGAATGTAATGCTCC-TAGTGGGCGAAA-TTAAATACAACTTTCAACAACGGATCTCTTGGCTCTCGCATCGATGAAGAACGCAGCGAAATGCGATAAGTAATGTGAATTGCAGAATTCAGTGAATCATCGAATCTTTGAACGCACCTTGCGCCCTTTGGTATTCCGAAGGGCATGCCTGTTTGAGTGTCATGTTAATCTCAATCCCCTCG---TTTCTTAA--TTGAAGCTTGGA---GGTTGGACTTGGA-GCT---TGCTGG---CCCC----TCTTGTGGTCGGCTTCTCTTAAATGCATTAGCTGGACTTTGGTTCTGCGTGAAGGTGTAATAGTTTATTCGCCATTAGCGCTTGCCT-AACGAGTCTGCTTCTAATCGTCTTCGGACAAGGATTCAGTTCCTTCTTGACTCT-----------------------------------
>Hydnoporia_intricata_He412_CN
TCGAGTTTTG-AAGTAAGGCTTGATGCTGGTACGGAAACGTACA-TGTGCTCAGTCTT--GCGCTCATTCCACTCAA-CCCCTGTGCA-CTTATCGAAGTTAGTAG---TCGTTCCTCC--TTTATTGGAGCCGT-CGAGAG-----TCTCGCAAG-T-AATCATTAGGAAAAGGTCT--------TTAT-TGATTTTTCTT-AAA-GGTAAAA----GCGGTCTCTTTGACTGGGAGCGGTGAAAGCTTTGACTT--TATTATAAAC-CTTTATTTGTCTTGTAGAATGTAATGCTCC-TAGTGGGCGAAA-TTAAATACAACTTTCAACAACGGATCTCTTGGCTCTCGCATCGATGAAGAACGCAGCGAAATGCGATAAGTAATGTGAATTGCAGAATTCAGTGAATCATCGAATCTTTGAACGCACCTTGCGCCCTTTGGTATTCCGAAGGGCATGCCTGTTTGAGTGTCATGTTAATCTCAATCCCCTCG---TTTCTTAA--TTGAAGCTTGGA---GGTTGGACTTGGA-GCT---TGCTGG---CCCC----TCTTGTGGTCGGCTTCTCTTAAATGCATTAGCTGGACTTTGGTTCTGCGTGAAGGTGTAATAGTTTATTCGCCATTAGCGCTTGCCT-AACGAGTCTGCTTCTAATCGTCTTCGGACAAGGATTCAGTTCCTTCTTGACTCT-----------------------------------
>Hydnoporia_intricata_He21064_CN
TCGACATT---GAGT-AGGCTTGATGCTGGTACGGAAACGTACA-TGTGCTCAGTCTT--GCGCTCATTCCACTCAA-CCCCTGTGCA-CTTATCGAAGTTAGTAG---TCGTTCCTCC--TTTATTGGAGCCGT-CGAGAG-----TCTCGCAAG-T-AATCATTAGGAAAAGGTCT--------TTAT-TGATTTTTCTT-AAA-GGTAAAA----GCGGTCTCTTTGACTGGGAGCGGTGAAAGCTTTGACTT--TATTATAAAC-CTTTATTTGTCTTGTAGAATGTAATGCTCC-TAGTGGGCGAAA-TTAAATACAACTTTCAACAACGGATCTCTTGGCTCTCGCATCGATGAAGAACGCAGCGAAATGCGATAAGTAATGTGAATTGCAGAATTCAGTGAATCATCGAATCTTTGAACGCACCTTGCGCCCTTTGGTATTCCGAAGGGCATGCCTGTTTGAGTGTCATGTTAATCTCAATCCCCTCG---TTTCTTAA--TTGAAGCTTGGA---GGTTGGACTTGGA-GCT---TGCTGG---CCCC----TCTTGTGGTCGGCTTCTCTTAAATGCATTAGCTGGACTTTGGTTCTGCGTGAAGGTGTAATAGTTTATTCGCCATTAGCGCTTGCCT-AACGAGTCTGCTTCTAATCGTCTTCGGACAAGGATTCAGTTCCTTCTTGACTCTTTGACCTCAAATCAGGTAGGACTACCCGCTGAACT
>Hydnoporia_lamellata_Cui7629_CN
TCGAGTTTTG-AAGC-AGGCTTGATGCTGGTGCGGAAACGTACA-TGTGCTCGGTCTT--GCGCTCATTCCACTCAA-CCCCTGTGCA-CTTATCGAAGTTAGTAG---TCGTTCCTCC--TTCGTTGGAGCCGT-CGAGAG-------TCGCGAG-T-AATCATTAG---GAAGTCT--------TCAT-TGACTT---TTGAAA-GGTGGAA----GC-GTCGCTTTGACCGGGAGCGGTGAAACCTTTGACTT--TACTATAAAC-CTTTATTTGTCTTGTAGAATGTAATGCTCC-TCGTGGGCGAAA-TTAAATACAACTTTCAACAACGGATCTCTTGGCTCTCGCATCGATGAAGAACGCAGCGAAATGCGATAAGTAATGTGAATTGCAGAATTCAGTGAATCATCGAATCTTTGAACGCACCTTGCGCCCTTTGGTATTCCGAAGGGCATGCCTGTTTGAGTGTCATGTTAATCTCAATCCCCTTG---TTTCTTAA--TTGAGGCTTAAGGTGGATTGGACTTGGAGGTT---TGCTGGC--CCTA----TGTGGTCGTCGGCTCCTCTTAAATATATTAGCTGGACTTTGGTTC-GCGTGAAGGTGTAATAGTTTATTCGCCATTAGCGCTTGCCT-AAGAGGTCTGCTTCCAATCGTCTTCGGACAAGGATTAATTTCCTTCTTGACTCT-----------------------------------
>Hydnoporia_lamellata_Dai10527_CN
TCGAGTTTTG-AAGC-AGGCTTGATGCTGGTGCGGAAACGTACA-TGTGCTCGGTCTT--GCGCTCATTCCACTCAA-CCCCTGTGCA-CTTATCGAAGTTAGTAG---TCGTTCCTCC--TTCATTGGAGCCGT-CGAGAG-------TCGCGAG-T-AATCATTAG---GAAGTCT--------TCAT-TGACTT---TTGAAA-GGTGGAA----GC-GTCGCTTTGACCGGGAGCGGTGAAACCTTTGACTT--TACTATAAAC-CTTTATTTGTCTTGTAGAATGTAATGCTCC-TCGTGGGCGAAA-TTAAATACAACTTTCAACAACGGATCTCTTGGCTCTCGCATCGATGAAGAACGCAGCGAAATGCGATAAGTAATGTGAATTGCAGAATTCAGTGAATCATCGAATCTTTGAACGCACCTTGCGCCCTTTGGTATTCCGAAGGGCATGCCTGTTTGAGTGTCATGTTAATCTCAATCCCCTTG---TTTCTTAA--TTGAGGCTTAAGGTGGATTGGACTTGGAGGTT---TGCTGGC--CCTA----TGTGGTCGTCGGCTCCTCTTAAATGTATTAGCTGGACTTTGGTTC-GCGTGAAGGTGTAATAGTTTATTCGCCATTAGCGCTTGCCT-AAGAGGTCTGCTTCCAATCGTCTTCGGACAAGGATTAATTTCCTTCTTGACTCT-----------------------------------
>Hydnoporia_laricicola_Viacheslav_Spirin_5400_(H)_RU_KHA
TCGAGTTTTGAAAGTGAGGCTTGATGCTGGCGCGGAAACGTGCA-TGTGCTCGGCCTT--ACGCTCATTCCACTCAA-CACCTGTGCA-CTTATCGAAGTTAGTAG---TCGTTCCTCCT-TTACTTGGAGCCGT-CGAGAG------TCCGCGAG-T-AGT-----------------------------TTACTT---TA-AAA-AGTTGCGAAAGCT-TTCACTTTGACTGGGAGCGGTGAACACATCGACTT--TATTATAAAC-CTTTAATTGTCTTGTAGAATGTAATGCTCC-TTGTGGGCGAAA-TGAAATATAACTTTCAACAACGGATCTCTTGGCTCTCGCATCGATGAAGAACGCAGCGAAATGCGATAAGTAATGTGAATTGCAGAATTCAGTGAATCATCGAATCTTTGAACGCACCTTGCGCCCTTTGGTATTCCGAAGGGCATGCCTGTTTGAGTGTCATGTTAATCTCAATCCCCTCG---TTTCTTAA-TTGAAGCTTTGAG---GATTGGACTTGGAGGTTA-TTGCCGGCCCCCCC----TTTTGTGGTCGGCTCCTCTTAAATGCATTAGCTGGACTTTGGTTC-GCATGAAGGTGTAATAGTTTATTCGCC--TAGTGCTTGCCT-AACGGGTCTGCTTCTAATCGTCTTCGGACAAGGATTAAGTTCCTTCTTGACTCTTTGACCTCAAATCAGGTAGG---------------
>Hydnoporia_laricicola_Dai13458_CN_HL
TCGAGTTTTG-AAGTGAGGCTTGATGCTGGCGCGGAAACGTGCA-TGTGCTCGGCCTT--ACGCTCATTCCACTCAA-CACCTGTGCA-CTTATCGAAGTTAGTAG---TCGTTCCTCCT-TTACTTGGAGCCGT-CGAGAG------TCCGCGAG-T-AGT-----------------------------TTACTT---TA-AAA-AGTTGCGAAAGCT-TTCACTTTGACTGGGAGCGGTGAACACATCGACTT--TATTATAAAC-CTTTAATTGTCTTGTAGAATGTAATGCTCC-TTGTGGGCGAAA-TGAAATATAACTTTCAACAACGGATCTCTTGGCTCTCGCATCGATGAAGAACGCAGCGAAATGCGATAAGTAATGTGAATTGCAGAATTCAGTGAATCATCGAATCTTTGAACGCACCTTGCGCCCTTTGGTATTCCGAAGGGCATGCCTGTTTGAGTGTCATGTTAATCTCAATCCCCTCG---TTTCTTAA-TTGAAGCTTTGAG---GATTGGACTTGGAGGTTA-TTGCCGGCCCCCCC----TTTTGTGGTCGGCTCCTCTTAAATGCATTAGCTGGACTTTGGTTC-GCATGAAGGTGTAATAGTTTATTCGCC--TAGTGCTTGCCT-AACGGGTCTGCTTCTAATCGTCTTCGGACAAGGATTAAGTTCCTTCTTGACTCTTTGACCTCAAATCAGGTAGGACTACCCGCTGAACT
>Hydnoporia_laricicola_Dai11046_CN_NM
TCGAGTTTTG-AAGTGAGGCTTGATGCTGGCGCGGAAACGTGCA-TGTGCTCGGCCTT--ACGCTCATTCCACTCAA-CACCTGTGCA-CTTATCGAAGTTAGTAG---TCGTTCCTCCT-TTACTTGGAGCCGT-CGAGAG------TCCGCGAG-T-AGT-----------------------------TTACTT---TA-AAA-AGTTGCGAAAGCT-TTCACTTTGACTGGGAGCGGTGAACACATCGACTT--TATTATAAAC-CTTTAATTGTCTTGTAGAATGTAATGCTCC-TTGTGGGCGAAA-TGAAATATAACTTTCAACAACGGATCTCTTGGCTCTCGCATCGATGAAGAACGCAGCGAAATGCGATAAGTAATGTGAATTGCAGAATTCAGTGAATCATCGAATCTTTGAACGCACCTTGCGCCCTTTGGTATTCCGAAGGGCATGCCTGTTTGAGTGTCATGTTAATCTCAATCCCCTCG---TTTCTTAA-TTGAAGCTTTGAG---GATTGGACTTGGAGGTTA-TTGCCGGCCCCCCC----TTTTGTGGTCGGCTCCTCTTAAATGCATTAGCTGGACTTTGGTTC-GCATGAAGGTGTAATAGTTTATTCGCC--TAGTGCTTGCCT-AACGGGTCTGCTTCTAATCGTCTTCGGACAAGGATTAAGTTCCTTCTTGACTCT-----------------------------------
>Hydnoporia_laricicola_Wu_1207-122_CN_JL
TCGAGTTTTGAAAGTGAGGCTTGATGCTGGCGCGGAAACGTGCA-TGTGCTCGGCCTT--ACGCTCATTCCACTCAA-CACCTGTGCA-CTTATCGAAGTTAGTAG---TCGTTCCTCCT-TTACTTGGAGCCGT-CGAGAG------TCCGCGAG-T-AGT-----------------------------TTACTT---TA-AAA-AGTTGCGAAAGCT-TTCACTTTGACTGGGAGCGGTGAACACATCGACTT--TATTATAAAC-CTTTAATTGTCTTGTAGAATGTAATGCTCC-TTGTGGGCGAAA-TGAAATATAACTTTCAACAACGGATCTCTTGGCTCTCGCATCGATGAAGAACGCAGCGAAATGCGATAAGTAATGTGAATTGCAGAATTCAGTGAATCATCGAATCTTTGAACGCACCTTGCGCCCTTTGGTATTCCGAAGGGCATGCCTGTTTGAGTGTCATGTTAATCTCAATCCCCTCG---TTTCTTAA-TTGAAGCTTTGAG---GATTGGACTTGGAGGTTA-TTGCCGGCCCCCCC----TTTTGTGGTCGGCTCCTCTTAAATGCATTAGCTGGACTTTGGTTC-GCATGAAGGTGTAATAGTTTATTCGCC--TAGTGCTTGCCT-AACGGGTCTGCTTCTAATCGTCTTCGGACAAGGATTAAGTTCCTTCTTGACTCTTTGACCTCAAATCAGGTAGGACTACCCGCTGAACT
>Hydnoporia_latesetosa_He492_CN_HI
TCGAGTTTTG-AAGTAAGGTTTGATGCTGGTGCGGAAACGTACA-TGTGCTCAGTCTT--GCGCTCATTCCACTCAA-CACCTGTGCA-CTTATCGAAGTTAGTAG---TCGTTCCTCCTTTTATTAGGAGCCGTCGAAGAG-------CCACAAG-T-AATCATTAG---GAAAGTTAAT-----TTAT-TGATTT-TCTT-AAA-GGTGAAA----GTGGTCACTTTGACTGGGAGCGGTGAAACCTTTGACTT--TATTATAAACTTTTTACTTGTCTTGTAGAATGTAGTGCTCC-TCGTGGGCGAAATGAAAATACAACTTTCAACAACGGATCTCTTGGCTCTCGCATCGATGAAGAACGCAGCGAAATGCGATAAGTAATGTGAATTGCAGAATTCAGTGAATCATCGAATCTTTGAACGCACCTTGCGCCCTTTGGTATTCCGAAGGGCATGCCTGTTTGAGTGTCATGTTAATCTCAATACCCTTG-TTTTTCTTAA-TTGAATACTTGGA---GATTGGACTTGGAGGTCT-ATGCTGGCCCCGCC----TTTTGTGGTCGGCTCCTCTTAAATGTATTAGTTGGACTTTGGTTC-GCGTGAAGATGTAATAGTTTATTCATCATTAGCGCTTGCCT-AATGGGTCTGCTTCTAATTGTCTTCGGACAAGGATTAAGTTCCTTCTTGACTCT-----------------------------------
>Hydnoporia_latesetosa_He502_CN_HI
TCGAGTTTTGAAAGTAAGGTTTGATGCTGGTGCGGAAACGTACA-TGTGCTCAGTCTT--GCGCTCATTCCACTCAA-CACCTGTGCA-CTTATCGAAGTTAGTAG---TCGTTCCTCCTTTTATTAGGAGCCGTCGAAGAG-------CCACAAG-T-AATCATTAG---GAAAGTTAAT-----TTAT-TGATTT-TCTT-AAA-GGTGAAA----GTGGTCACTTTGACTGGGAGCGGTGAAACCTTTGACTT--TATTATAAACTTTTTACTTGTCTTGTAGAATGTAGTGCTCC-TCGTGGGCGAAATGAAAATACAACTTTCAACAACGGATCTCTTGGCTCTCGCATCGATGAAGAACGCAGCGAAATGCGATAAGTAATGTGAATTGCAGAATTCAGTGAATCATCGAATCTTTGAACGCACCTTGCGCCCTTTGGTATTCCGAAGGGCATGCCTGTTTGAGTGTCATGTTAATCTCAATACCCTTG-TTTTTCTTAA-TTGAATACTTGGA---GATTGGACTTGGAGGTCT-ATGCTGGCCCCGCC----TTTTGTGGTCGGCTCCTCTTAAATGTATTAGTTGGACTTTGGTTC-GCGTGAAGATGTAATAGTTTATTCATCATTAGCGCTTGCCT-AATGGGTCTGCTTCTAATTGTCTTCGGACAAGGATTAAGTTCCTTCTTGACTCT-----------------------------------
>Hydnoporia_olivacea_Otto_Miettinen_&_Kelo_Käppi_16044_(H_7005770)_US_MA
TCGAGTTTTGAAAGC-AGGCTTGATGCTGGTACGGAAACGTACA-TGTGCTCAGTCTT--GCGCTCATTCCACTCAA-CCCCTGTGCA-CTTATCGAAGTTAGTAG---TCGTTCCTCC--TTTATTGGAGCCGT-CGAGTG-------TCGCGAG-T-AATCATTAG-----AGTCT--------TTAT-TGACTT---T--GAA-GGTGAAA----GT-GTTACTTTGACTAGGAGCGGTGAACCCTTTGACT---TATTATAAAC-CTTTACTTGTCTTGTAGAATGTAATGCTCC-TCGTGGGCGAAATTTAAATACAACTTTCAACAACGGATCTCTTGGCTCTCGCATCGATGAAGAACGCAGCGAAATGCGATAAGTAATGTGAATTGCAGAATTCAGTGAATCATCGAATCTTTGAACGCACCTTGCGCCCTTTGGTATTCCGAAGGGCATGCCTGTTTGAGTGTCATGTTAATCTCAATCCCCTTG---TTTCTTAA--TTGAGGCTCGGA---GATTGGACTTGGAGGTTT--TGCTGGC--CCCT----T--TGTGGTCGGCTCCTCTTAAATACATTAGCTGGACTTTGGTTC-GCGTGAAGGTGTAATAGTTTATTCGCCATTAGCGCTTGCCT-AACGAGTCTGCTTCTAATCGTCTTCGGACAAGGATTAACTTCCTTCTTGACTCTTTGACCTCAAATCAGGTAGGA--------------
>Hydnoporia_olivacea_P1201B_PE
TCGAGTTTTGAAAGC-AGGCTTGATGCTGGTACGGAAACGTACA-TGTGCTCAGTCTT--GCGCTCATTCCACTCAA-CCCCTGTGCA-CTTATCGAAGTTAGTAG---TCGTTCCTCC--TTTATTGGAGCCGT-CGAGTG-------TCGCGAG-T-AATCATTAG-----AGTCT--------TTAT-TGACTT---T--GAA-GGTGAAA----GT-GTTACTTTGACTAGGAGCGGTGAACCCTTTGACT---TATTATAAAC-CTTTACTTGTCTTGTAGAATGTAATGCTCC-TCGTGGGCGAAATTTAAATACAACTTTCAACAACGGATCTCTTGGCTCTCGCATCGATGAAGAACGCAGCGAAATGCGATAAGTAATGTGAATTGCAGAATTCAGTGAATCATCGAATCTTTGAACGCACCTTGCGCCCTTTGGTATTCCGAAGGGCATGCCTGTTTGAGTGTCATGTTAATCTCAATCCCCTTG---TTTCTTAA--TTGAGGCTCGGA---GATTGGACTTGGAGGTTT--TGCTGGC--CCCT----TTGTGTGGTCGGCTCCTCTTAAATACATTAGCTGGACTTTGGTTC-GCGTGAAGGTGTAATAGTTTATTCGCCATTAGCGCTTGCCT-AACGAGTCTGCTTCTAATCGTCTTCGGACAAGGATTAACTTCCTTCTTGACTC------------------------------------
>Hydnoporia_olivacea_CMH529_US_MO
TCGAGTTTTGAAAGC-AGGCTTGATGCTGGTACGGAAACGTACA-TGTGCTCAGTCTT--GCGCTCATTCCACTCAA-CCCCTGTGCA-CTTATCGAAGTTAGTAG---TCGTTCCTCC--TTTATTGGAGCCGT-CGAGTG-------TCGCGAG-T-AATCATTAG-----AGTCT--------TTAT-TGACTT---T--GAA-GGTGAAA----GT-GTTACTTTGACTAGGAGCGGTGAACCCTTTGACT---TATTATAAAC-CTTTACTTGTCTTGTAGAATGTAATGCTCC-TCGTGGGCGAAATTTAAATACAACTTTCAACAACGGATCTCTTGGCTCTCGCATCGATGAAGAACGCAGCGAAATGCGATAAGTAATGTGAATTGCAGAATTCAGTGAATCATCGAATCTTTGAACGCACCTTGCGCCCTTTGGTATTCCGAAGGGCATGCCTGTTTGAGTGTCATGTTAATCTCAATCCCCTTG---TTTCTTAA--TTGAGGCTCGGA---GATTGGACTTGGAGGTTT--TGCTGGC--CCCT----TTGTGTGGTCGGCTCCTCTTAAATACATTAGCTGGACTTTGGTTC-GCGTGAAGGTGTAATAGTTTATTCGCCATTAGCGCATGCCT-AACGAGTCTGCTTCTAATCGTCTTCGGACAAGGATTAACTTCCTTCTTGACTCTTTGACCTCAAATCAGGTAGGACTACCCGCTGAACT
>Hydnoporia_olivacea_f2Fc06_US_TX
TCGAGTTTTGAAAGC-AGGCTTGATGCTGGTACGGAAACGTACA-TGTGCTCAGTCTT--GCGCTCATTCCACTCAA-CCCCTGTGCA-CTTATCGAAGTTAGTAG---TCGTTCCTCC--TTTATTGGAGCCGT-CGAGTG-------TCGCGAG-T-AATCATTAG-----AGTCT--------TTAT-TGACTT---T--GAA-GGTGAAA----GT-GTTACTTTGACTAGGAGCGGTGATCCCTTTGACT---TATTATAAAC-CTTTACTTGTCTTGTAGAATGTAATGCTCC-TCGTGGGCGAAATTTAAATACAACTTTCAACAACGGATCTCTTGGCTCTCGCATCGATGAAGAACGCAGCGAAATGCGATAAGTAATGTGTATTGCAGAATTCAGTGAATCATCGAATCTTTGAACGCACCTTGCGCCCTTTGGTATTCCGAAGGGCATGCCTGTTTGAGTGTCATGTTAATCTCAATCCCCTTG---TTTTTTAA--TTGAGGCTCGGA---GATTGGACTTGGAGGTTT--TGCTGGC--CCCT----TTGTGTGGTCGGCTCCTCTTAAATACATTAGCTGGACTTTGGTTC-GCGTGAAGGTGTAATAGTTTATTCGCCATTAGCGCTTGCCT-AACGAGTCTGCTTCTAATCGTCTTCGGACAAGGATTAACTTCCTTCTTGACTCTTTGACCTCAAATCAGGTAGGACTACCCGCTGAACT
>Hydnoporia_olivacea_319_AQ
TCGAGTTTTGAAAGC-AGGCTTGATGCTGGTACGGAAACGTACA-TGTGCTCAGTCTT--GCGCTCATTCCACTCAA-CCCCTGTGCA-CTTATCGAAGTTAGTAG---TCGTTCCTCC--TTTATTGGAGCCGT-CGAGTG-------TCGCGAG-T-AATCATTAG-----AGTCT--------TTAT-TGACTT---T--GAA-GGTGAAA----GT-GTTACTTTGACTAGGAGCGGTGAACCCTTTGACT---TATTATAAAC-CTTTACTTGTCTTGTAGAATGTAATGCTCC-TCGTGGGCGAAATTTAAATACAACTTTCAACAACGGATCTCTTGGCTCTCGCATCGATGAAGAACGCAGCGAAATGCGATAAGTAATGTGAATTGCAGAATTCAGTGAATCATCGAATCTTTGAACGCACCTTGCGCCCTTTGGTATTCCGAAGGGCATGCCTGTTTGAGTGTCATGTTAATCTCAATCCCCTTG---TTTCTTAA--TTGAGGCTCGGA---GATTGGACTTGGAGGTTT--TGCTGGC--CCCT----T--TGTGGTCGGCTCCTCTTAAATACATTAGCTGGACTTTGGTTC-GCGTGAAGGTGTAATAGTTTATTCGCCATTAGCGCTTGCCT-AACGAGTCTGCTTCTAATCGTCTTCGGACAAGGATTAACTTCCTTCTTGACTCTTTGACCTCAAATCAGGTAGGACTACCCGCTGAACT
>Hydnoporia_olivacea_CFMR:DLL2011-223_US_WI
TCGAGTTTTGAAAGC-AGGCTTGATGCTGGTACGGAAACGTACA-TGTGCTCAGTCTT--GCGCTCATTCCACTCAA-CCCCTGTGCA-CTTATCGAAGTTAGTAG---TCGTTCCTCC--TTTATTGGAGCCGT-CGAGTG-------TCGCGAG-T-AATCATTAG-----AGTCT--------TTAT-TGACTT---T--GAA-GGTGAAA----GT-GTTACTTTGACTAGGAGCGGTGAACCCTTTGACT---TATTATAAAC-CTTTACTTGTCTTGTAGAATGTAATGCTCC-TCGTGGGCGAAATTTAAATACAACTTTCAACAACGGATCTCTTGGCTCTCGCATCGATGAAGAACGCAGCGAAATGCGATAAGTAATGTGAATTGCAGAATTCAGTGAATCATCGAATCTTTGAACGCACCTTGCGCCCTTTGGTATTCCGAAGGGCATGCCTGTTTGAGTGTCATGTTAATCTCAATCCCCTTG---TTTCTTAA--TTGAGGCTCGGA---GATTGGACTTGGAGGTTT--TGCTGGC--CCCT----T--TGTGGTCGGCTCCTCTTAAATACATTAGCTGGACTTTGGTTC-GCGTGAAGGTGTAATAGTTTATTCRCCATTAGCGCTTGCCT-AACGAGTCTGCTTCTAATCGTCTTCGGACAAGGATTAAC--------------------------------------------------
>Hydnoporia_olivacea_CBS:126040_US_NC
TCGAGTTTTGAAAGC-AGGCTTGATGCTGGTCCGGAAACGTACA-TGTGCTCAGTCTT--GCGCTCATTCCATTCTA-CCCCTGTGCA-CTTTTCGAAGTTAGTAGGTTTCGTTCCTCC--TTTATTGGATCCGT-CAAGTG-------TCGTGAGTT-AATCATTAG-----AGTCT--------TTATGTGACTT---T--GAA-GGTGAAA----GT-GTTACTTTGACTAGGAGCGGTGAACCCTTTGACT---TATTATAAAC-CTTTACTTGTCTTGTAGAATGTAATGCTCC-TCGTGGGCGAAATTTAAATACAACTTTCAACAACGGATCTCTTGGCTCTCGCATCGATGAAGAACGCAGCGAAATGCGATAAGTAATGTGAATTGCAGAATTCAGTGAATCATCGAATCTTTGAACGCACCTTGCGCCCTTTGGTATTCCGAAGGGCATGCCTGTTTGAGTGTCATGTTAATCTCAATCCCCTTG---TTTCTTAA--TTGAGGCTCGGA---GATTGGACTTGGAGGTT---TTGCTGG--CCCC----CTTTGTGGTCGGCTCCTCTTAAATACATTAGCTGGACTTTGGTTC-GCGTGAAGGTGTAATAGTTTATTCGCCATTAGCGCTTGCCT-AACGAGTCTGCTTCTAATCGTCTTCGGACAAGGATTAACTTCCTTCTTGACTCTTTGACCTCAAATCAGGTAGGACTACCCGCTGAACT
>Hydnoporia_rhododendri_N._Gerhold_2005-6-3_AT
TCGAGTTTTGAAAGTAGGACTTGATGCTGGTGCGGAAACGTACA-TGTGCTCAGTCTT--ACGCTCATTCCACTCAA-CCCCTGTGCA-CTTATCGAAGTTAGTAG---TCGTTCCTCC--TTTATTGGAGCCGT-CGAGAG-------TCGCGAG-T-AATCATTAG----GAGTCT--------TTAT-TGACTT---TT-GAA-GGTGGAA----GC-GTCGCTTTGACTGGGAGCGGTGAAACCTTTGACT---TATTATAAAC-CTTTATTTGTTTTGTAGAATGTAATGCTCC-TAGTGGGCGAAA-TTAAATATAACTTTCAACAACGGATCTCTTGGCTCTCGCATCGATGAAGAACGCAGCGAAATGCGATAAGTAATGTGAATTGCAGAATTCAGTGAATCATCGAATCTTTGAACGCACCTTGCGCCCTTTGGTATTCCGAAGGGCATGCCTGTTTGAGTGTCATGTTAATCTCAATCCCCTTG---TTTCTTAATTTTGAGGCTCGGG---GGTTGGACTTGGA-GTT---TGCTGG---CCCC-CCTTCTTGTGGTCGGCTCCTCTTAAATGCATTAGCTGGACTTTGGTTCTGCGTGAAGGTGTAATAGTTTATTCGCCATTAGCGCTTGCCT-AACGAGTCTGCTTCTAATCGTCTTCGGACAAGGATTAACTTCCTTCTTGACTCTTTGACCTCAAATCAGGTAGGACTACCCGCTGAACT
>Hydnoporia_rhododendri_Viacheslav_Spirin_6476_(H)_RU_PRI
TCGAGTTTTGAAAGTAGGACTTGATGCTGGTGCGGAAACGTACA-TGTGCTCAGTCTT--ACGCTCATTCCACTCAA-CCCCTGTGCA-CTTATCGAAGTTAGTAG---TCGTTCCTCC--TTTATTGGAGCCGT-CGAGAG-------TCGCGAG-T-AATCATTAG----GAGTCT--------TTAT-TGACTT---TT-GAA-GGTGGAA----GC-GTCGCTTTGACTGGGAGCGGTGAAATCTTTGACTT--TATTATAAAC-CTTTATTTGTCTTGTAGAATGTAATGCTCC-TAGTGGGYGAAA-TTAAATATAACTTTCAACAACGGATCTCTTGGCTCTCGCATCGATGAAGAACGCAGCGAAATGCGATAAGTAATGTGAATTGCAGAATTCAGTGAATCATCGAATCTTTGAACGCACCTTGCGCCCTTTGGTATTCCGAAGGGCATGCCTGTTTGAGTGTCATGTTAATCTCAATCCCCTTG---TTTCTTAA--TTGAGGCTCGGA---GGTTGGACTTGGA-GTT---TGCTGGC--CCCT----TCTTGTGGTCGGCTCCTCTTAAATGCATTAGCTGGACTTTGGTTCTGCGTGAAGGTGTAATAGTTTATTCGCCATTAGCGCTTGCCT-AACGAGTCTGCTTCTAATCGTCTTCGGACAAGGATTAACTTCCTTCTTGACTCTTTGACCTCAAA------------------------
>Hydnoporia_rhododendri_Viacheslav_Spirin_6450_(H)_RU_PRI
TCGAGTTTTGAAAGTAGGACTTGATGCTGGTGCGGAAACGTACA-TGTGCTCAGTCTT--ACGCTCATTCCACTCAA-CCCCTGTGCA-CTTATCGAAGTTAGTAG---TCGTTCCTCC--TTTATTGGAGCCGT-CGAGAG-------TCGCGAG-T-AATCATTAG----GAGTCT--------TTAT-TGACTT---TT-GAA-GGTGGAA----GC-GTCGCTTTGACTGGGAGCGGTGAAATCTTTGACTT--TATTATAAAC-CTTTATTTGTCTTGTAGAATGTAATGCTCC-TAGTGGGCGAAA-TTAAATATAACTTTCAACAACGGATCTCTTGGCTCTCGCATCGATGAAGAACGCAGCGAAATGCGATAAGTAATGTGAATTGCAGAATTCAGTGAATCATCGAATCTTTGAACGCACCTTGCGCCCTTTGGTATTCCGAAGGGCATGCCTGTTTGAGTGTCATGTTAATCTCAATCCCCTTG---TTTCTTAA--TTGAGGCTCGGA---GGTTGGACTTGGA-GTT---TGCTGGC--CCCT----TCTTGTGGTCGGCTCCTCTTAAATGCATTAGCTGGACTTTGGTTCTGCGTGAAGGTGTAATAGTTTATTCGCCATTAGCGCTTGCCT-AACGAGTCTGCTTCTAATCGTCTTCGGACAAGGATTAACTTCCTTCTTGACTCTTTGACCTCAAATCAGGTAGGACTACCCGCTGAACT
>Hydnoporia_rigidula_SFC20140314-10_KR
TCGAGTTTTGAAAGC-AGGCTTGATGCTGGTGCGGAAACGTACA-TGTGCTCAGTCTT--GCGCTCATTCCACTCAA-CCCCTGTGCA-CTTATCGAAGTTAGTAG---TCGTTCCTCC--TTTATTGGAGCCGT-CGGGAG-------GCGCGAG-T-AATCATTAG-----AGTCT--------TCAT-TGACTT---T--GAA-GGTGGAA----GC-GTCACTTTGACTGGGAGCGATGAAGCCTTTGACTT--TATTATAAAC-ATTTATTTGTCTTGTAGAATGTAATGCTCC-TCGTGGGCGAAA-TTAAATACAACTTTCAACAACGGATCTCTTGGCTCTCGCATCGATGAAGAACGCAGCGAAATGCGATAAGTAATGTGAATTGCAGAATTCAGTGAATCATCGAATCTTTGAACGCACCTTGCGCCCTTTGGTATTCCGAAGGGCATGCCTGTTTGAGTGTCATGTTAATCTCAATCCCCTTG---TTTCTTAA--TTGAGGCTCGGA--GGGTTGGACTTGGAGGCT---TGCTGGC----CC----CTTTGTGGTCGGCTCCTCTTAAATACATTAGCTGGACTTTGGTTC-GCGTGAAGGTGTAATAGTTTATTCGCCATTAGCGCTTGCCT-AACGGGTCTGCTTCTAATCGTCTTCGGACAAGGATTAACTTCCTTCTTGACTCT-----------------------------------
>Hydnoporia_rigidula_SFC20140411-08_KR
TCGAGTTTTGAAAGC-AGGCTTGATGCTGGTGCGGAAACGTACA-TGTGCTCAGTCTT--GCGCTCATTCCACTCAA-CCCCTGTGCA-CTTATCGAAGTTAGTAG---TCGTTCCTCC--TTTATTGGAGCCGT-CGGGAG-------GCGCGAG-T-AATCATTAG-----AGTCT--------TCAT-TGACTT---T--GAA-GGTGGAA----GC-GTCACTTTGACTGGGAGCGATGAAGCCTTTGACTT--TATTATAAAC-ATTTATTTGTCTTGTAGAATGTAATGCTCC-TCGTGGGCGAAA-TTAAATACAACTTTCAACAACGGATCTCTTGGCTCTCGCATCGATGAAGAACGCAGCGAAATGCGATAAGTAATGTGAATTGCAGAATTCAGTGAATCATCGAATCTTTGAACGCACCTTGCGCCCTTTGGTATTCCGAAGGGCATGCCTGTTTGAGTGTCATGTTAATCTCAATCCCCTTG---TTTCTTAA--TTGAGGCTCGGA--GGGTTGGACTTGGAGGCT---TGCTGGC----CC----CTTTGTGGTCGGCTCCTCTTAAATACATTAGCTGGACTTTGGTTC-GCGTGAAGGTGTAATAGTTTATTCGCCATTAGCGCTTGCCT-AACGGGTCTGCTTCTAATCGTCTTCGGACAAGGATTAACTTCCTTCTTGACTCT-----------------------------------
>Hydnoporia_rigidula_SFC20140411-20_KR
TCGAGTTTTGAAAGC-AGGCTTGATGCTGGTGCGGAAACGTACA-TGTGCTCAGTCTT--GCGCTCATTCCACTCAACCCCCTGTGCA-CTTATCGAAGTTAGTAG---TCGTTCCTCC--TTTATTGGAGCCGT-CGGGAG-------GCGCGAG-T-AATCATTAG-----AGTCT--------TCAT-TGACTT---T--GAA-GGTGGAA----GC-GTCACTTTGACTGGGAGCGATGAAGCCTTTGACTT--TATTATAAAC-ATTTATTTGTCTTGTAGAATGTAATGCTCC-TCGTGGGCGAAA-TTAAATACAACTTTCAACAACGGATCTCTTGGCTCTCGCATCGATGAAGAACGCAGCGAAATGCGATAAGTAATGTGAATTGCAGAATTCAGTGAATCATCGAATCTTTGAACGCACCTTGCGCCCTTTGGTATTCCGAAGGGCATGCCTGTTTGAGTGTCATGTTAATCTCAATCCCCTTG---TTTCTTAA--TTGAGGCTCGGA--GGGTTGGACTTGGAGGCT---TGCTGGC----CC----CTTTGTGGTCGGCTCCTCTTAAATACATTAGCTGGACTTTGGTTC-GCGTGAAGGTGTAATAGTTTATTCGCCATTAGCGCTTGCCT-AACGGGTCTGCTTCTAATCGTCTTCGGACAAGGATTAACTTCCTTCTTGACTCT-----------------------------------
>Hydnoporia_rigidula_SFC20140703-24_KR
TCGAGTTTTGAAAGC-AGGCTTGATGCTGGTGCGGAAACGTACA-TGTGCTCAGTCTT--GCGCTCATTCCACTCAA-CCCCTGTGCA-CTTATCGAAGTTAGTAG---TCGTTCCTCC--TTTATTGGAGCCGT-CGGGAG-------GCGCGAG-T-AATCATTAG-----AGTCT--------TCAT-TGACTT---T--GAA-GGTGGAA----GC-GTCACTTTGACTGGGAGCGGTGAAGCCTTTGACTT--TATTATAAAC-ATTTATTTGTCTTGTAGAATGTAATGCTCC-TCGTGGGCGAAA-TTAAATACAACTTTCAACAACGGATCTCTTGGCTCTCGCATCGATGAAGAACGCAGCGAAATGCGATAAGTAATGTGAATTGCAGAATTCAGTGAATCATCGAATCTTTGAACGCACCTTGCGCCCTTTGGTATTCCGAAGGGCATGCCTGTTTGAGTGTCATGTTAATCTCAATCCCCTTG---TTTCTTAA--TTGAGGCTCGGA--GGGTTGGACTTGGAGGCT---TGCTGGC----CC----CTTTGTGGTCGGCTCCTCTTAAATACATTAGCTGGACTTTGGTTC-GCGTGAAGGTGTAATAGTTTATTCGCCATTAGCGCTTGCCT-AACGGGTCTGCTTCT--------------------------------------------------------------------------
>Hydnoporia_rigidula_SFC20140723-16_KR
TCGAGTTTTG-AAGC-AGGCTTGATGCTGGTGCGGAAACGTACA-TGTGCTCAGTCTT--GCGCTCATTCCACTCAA-CCCCTGTGCA-CTTATCGAAGTTAGTAG---TCGTTCCTCC--TTTATTGGAGCCGT-CGGGAG-------GCGCGAG-T-AATCATTAG-----AGTCT--------TCAT-TGACTT---T--GAA-GGTGGAA----GC-GTCACTTTGACTGGGAGCGGTGAAGCCTTTGACTT--TATTATAAAC-ATTTATTTGTCTTGTAGAATGTAATGCTCC-TCGTGGGCGAAA-TTAAATACAACTTTCAACAACGGATCTCTTGGCTCTCGCATCGATGAAGAACGCAGCGAAATGCGATAAGTAATGTGAATTGCAGAATTCAGTGAATCATCGAATCTTTGAACGCACCTTGCGCCCTTTGGTATTCCGAAGGGCATGCCTGTTTGAGTGTCATGTTAATCTCAATCCCCTTG---TTTCTTAA--TTGAGGCTCGGA--GGGTTGGACTTGGAGGCT---TGCTGGC----CC----CTTTGTGGTCGGCTCCTCTTAAATACATTAGCTGGACTTTGGTTC-GCGTGAAGGTGTAATAGTTTATTCGCCATTAGCGCTTGCCT-AACGGGTCTGCTTCTAATCGTCTTCGGACAAGGATTAACTTCCTTCTTGACTCT-----------------------------------
>Hydnoporia_rigidula_SFC20160713-06_KR
TCGAGTTTTGAAAGC-AGGCTTGATGCTGGTGCGGAAACGTACA-TGTGCTCAGTCTT--GCGCTCATTCCACTCAA-CCCCTGTGCA-CTTATCGAAGTTAGTAG---TCGTTCCTCC--TTTATTGGAGCCGT-CGGGAG-------GCGCGAG-T-AATCATTAG-----AGTCT--------TCAT-TGACTT---T--GAA-GGTGGAA----GC-GTCACTTTGACTGGGAGCGATGAAGCCTTTGACTT--TATTATAAAC-ATTTATTTGTCTTGTAGAATGTAATGCTCC-TCGTGGGCGAAA-TTAAATACAACTTTCAACAACGGATCTCTTGGCTCTCGCATCGATGAAGAACGCAGCGAAATGCGATAAGTAATGTGAATTGCAGAATTCAGTGAATCATCGAATCTTTGAACGCACCTTGCGCCCTTTGGTATTCCGAAGGGCATGCCTGTTTGAGTGTCATGTTAATCTCAATCCCCTTG---TTTCTTAA--TTGAGGCTCGGA--GGGTTGGACTTGGAGGYT---TGCTGGC----CC----CTTTGTGGTCGGCTCCTCTTAAATACATTAGCTGGACTTTGGTTC-GCGTGAAGGTGTAATAGTTTATTCGCCATTAGCGCTTGCCT-AACGGGTCTGCTTCTAATCGTCTTCGGACAAGGATTAACTTCCTTCTTGACTCT-----------------------------------
>Hydnoporia_rigidula_SFC20170324-10_KR
TCGAGTTTTG-AAGC-AGGCTTGATGCTGGTGCGGAAACGTACA-TGTGCTCAGTCTT--GCGCTCATTCCACTCAA-CCCCTGTGCA-CTTATCGAAGTTAGTAG---TCGTTCCTCC--TTTATTGGAGCCGT-CGGGAG-------GCGCGAG-T-AATCATTAG-----AGTCT--------TCAT-TGACTT---T--GAA-GGTGGAA----GC-GTCACTTTGACTGGGAGCGGTGAAGCCTTTGACTT--TATTATAAAC-ATTTATTTGTCTTGTAGAATGTAATGCTCC-TCGTGGGCGAAA-TTAAATACAACTTTCAACAACGGATCTCTTGGCTCTCGCATCGATGAAGAACGCAGCGAAATGCGATAAGTAATGTGAATTGCAGAATTCAGTGAATCATCGAATCTTTGAACGCACCTTGCGCCCTTTGGTATTCCGAAGGGCATGCCTGTTTGAGTGTCATGTTAATCTCAATCCCCTTG---TTTCTTAA--TTGAGGCTCGGA--GGGTTGGACTTGGAGGCT---TGCTGGC----CC----CTTTGTGGTCGGCTCCTCTTAAATACATTAGCTGGACTTTGGTTC-GCGTGAAGGTGTAATAGTTTATTCGCCATTAGCGCTTGCCT-AACGGGTCTGCTTCTAATCGTCTTCGGACAAGGATTAACTTCCTTCTTGACTCT-----------------------------------
>Hydnoporia_rigidula_He379_CN
TCGAGTTTTG-AAGC-AGGCTTGATGCTGGTGCGGAAACGTACA-TGTGCTCAGTCTT--GCGCTCATTCCACTCAA-CCCCTGTGCA-CTTATCGAAGTTAGTAG---TCGTTCCTCC--TTTATTGGAGCCGT-CGGGAG-------GCGCGAG-T-AATCATTAG-----AGTCT--------TCAT-TGACTT---T--GAA-GGTGGAA----GC-GTCACTTTGACTGGGAGCGGTGAAGCCTTTGACTT--TATTATAAAC-ATTTATTTGTCTTGTAGAATGTAATGCTCC-TCGTGGGCGAAA-TTAAATACAACTTTCAACAACGGATCTCTTGGCTCTCGCATCGATGAAGAACGCAGCGAAATGCGATAAGTAATGTGAATTGCAGAATTCAGTGAATCATCGAATCTTTGAACGCACCTTGCGCCCTTTGGTATTCCGAAGGGCATGCCTGTTTGAGTGTCATGTTAATCTCAATCCCCTTG---TTTCTTAA--TTGAGGCTCGGA--GGGTTGGACTTGGAGGCT---TGCTGGC----CC----CTTTGTGGTCGGCTCCTCTTAAATACATTAGCTGGACTTTGGTTC-GCGTGAAGGTGTAATAGTTTATTCGCCATTAGCGCTTGCCT-AACGGGTCTGCTTCTAATCGTCTTCGGACAAGGATTAACTTCCTTCTTGACTCT-----------------------------------
>Hydnoporia_rigidula_He343_CN
TCGAGTTTTG-AAGC-AGGCTTGATGCTGGTGCGGAAACGTACA-TGTGCTCAGTCTT--GCGCTCATTCCACTCAA-CCCCTGTGCA-CTTATCGAAGTTAGTAG---TCGTTCCTCC--TTTATTGGAGCCGT-CGGGAG-------GCGCGAG-T-AATCATTAG-----AGTCT--------TCAT-TGACTT---T--GAA-GGTGGAA----GC-GTCACTTTGACTGGGAGCGGTGAAGCCTTTGACTT--TATTATAAAC-ATTTATTTGTCTTGTAGAATGTAATGCTCC-TCGTGGGCGAAA-TTAAATACAACTTTCAACAACGGATCTCTTGGCTCTCGCATCGATGAAGAACGCAGCGAAATGCGATAAGTAATGTGAATTGCAGAATTCAGTGAATCATCGAATCTTTGAACGCACCTTGCGCCCTTTGGTATTCCGAAGGGCATGCCTGTTTGAGTGTCATGTTAATCTCAATCCCCTTG---TTTCTTAA--TTGAGGCTCGGA--GGGTTGGACTTGGAGGCT---TGCTGGC----CC----CTTTGTGGTCGGCTCCTCTTAAATACATTAGCTGGACTTTGGTTC-GCGTGAAGGTGTAATAGTTTATTCGCCATTAGCGCTTGCCT-AACGGGTCTGCTTCTAATCGTCTTCGGACAAGGATTAACTTCCTTCTTGACTCT-----------------------------------
>Hydnoporia_rimosa_KUC20121109-19_KR
TCGAGTTTTGAAAGC-AGGCTTGATGCTGGTGCGGAAACGTACA-TGTGCTCAGTCTT--GCGCTCATTCCACTCAA-CCCCTGTGCA-CTTATCGAAGTTAGTAG---TCGTTCCTCC--TTTATTGGAGCCGTCCGAGTG-------TCGCAAG-T-ATTCATTAG----AGGTCT--------TTAT-TGACTT---T--GAAGGGAGAAA----GT-GTTACTTTGACTAGGAGCGGTGAAACCTTTGACTT--TATTATAAAC-CTTTACTTGTCTTGTAGAATGTAATGCTCC-TCGTGGGCGAAA-TTAAATACAACTTTCAACAACGGATCTCTTGGCTCTCGCATCGATGAAGAACGCAGCGAAATGCGATAAGTAATGTGAATTGCAGAATTCAGTGAATCATCGAATCTTTGAACGCACCTTGCGCCCTTTGGTATTCCGAAGGGCATGCCTGTTTGAGTGTCATGTTAATCTCAATCCCCTTG---TTTCTTAA--TTGAGGCTCGGA---GATTGGACTTGGAGGCT---TGCTGGT---CCC----CTTTGTGGTCGGCTCCTCTTAAATACATTAGCTGGACTTTGGTTC-GCGTGAAGGTGTAATAGTTTATTCACCATTAGCGCTTGCCT-AACGGGTCTGCTTCTAATCGTCTTCGGACAAGGATTAACTTCCTTCTTGACTCTTTGACCTCAAATCAGGTAGGACTACCCGCTGA---
>Hydnoporia_rimosa_Viacheslav_Spirin_5277_(H)_RU_KHA
TCGAGTTTTGAAAGC-AGGCTTGATGCTGGTGCGGAAACGTACA-TGTGCTCAGTCTT--GCGCTCATTCCACTCAA-CCCCTGTGCA-CTTATCGAAGTTAGTAG---TCGTTCCTCC--TTTATTGGAGCCGTCCGAGTG-------TCGCAAG-T-ATTCATTAG----AGGTCT--------TTAT-TGACTT---T--GAAGGGAGAAA----GT-GTTACTTTGACTAGGAGCGGTGAAACCTTTGACTT--TATTATAAAC-CTTTACTTGTCTTGTAGAATGTAATGCTCC-TCGTGGGCGAAA-TTAAATACAACTTTCAACAACGGATCTCTTGGCTCTCGCATCGATGAAGAACGCAGCGAAATGCGATAAGTAATGTGAATTGCAGAATTCAGTGAATCATCGAATCTTTGAACGCACCTTGCGCCCTTTGGTATTCCGAAGGGCATGCCTGTTTGAGTGTCATGTTAATCTCAATCCCCTTG---TTTCTTAA--TTGAGGCTCGGA---GATTGGACTTGGAGGCT---TGCTGGT---CCC----CTTTGTGGTCGGCTCCWCTTAAATACATTAGCTGGACTTTGGTTC-GCGTGAAGGTGTAATAGTTTATTCACCATTAGCGCTTGCCT-AACGGGTCTGCTTCTAATCGTCTTCGGACAAGGATTAACTTCCTTCTTGACTCTTTGACCTCAAATCAGGTAGGACTACCCGCTGAACT
>Hydnoporia_rimosa_Viacheslav_Spirin_5678_(H)_RU_KHA
TCGAGTTTTGAAAGC-AGGCTTGATGCTGGTGCGGAAACGTACA-TGTGCTCAGTCTT--GCGCTCATTCCACTCAA-CCCCTGTGCA-CTTATCGAAGTTAGTAG---TCGTTCCTCC--TTTATTGGAGCCGTCYGAGTG-------TCGCAAG-T-ATTCATTAG----AGGTCT--------TTAT-TGACTT---T--GAAGGGAGAAA----GT-GTTACTTTGACTAGGAGCGGTGAAACCTTTGACTT--TATTATAAAC-CTTTACTTGTCTTGTAGAATGTAATGCTCC-TCGTGGGCGAAA-TTAAATACAACTTTCAACAACGGATCTCTTGGCTCTCGCATCGATGAAGAACGCAGCGAAATGCGATAAGTAATGTGAATTGCAGAATTCAGTGAATCATCGAATCTTTGAACGCACCTTGCGCCCTTTGGTATTCCGAAGGGCATGCCTGTTTGAGTGTCATGTTAATCTCAATCCCCTTG---TTTCTTAA--TTGAGGCTCGGA---GATTGGACTTGGAGGCT---TGCTGGT---CCC----CTTTGTGGTCGGCTCCTCTTAAATACATTAGCTGGACTTTGGTTC-GCGTGAAGGTGTAATAGTTTATTCACCATTAGCGCTTGCCT-AACGGGTCTGCTTCTAATCGTCTTCGGACAAGGATTAACTTCCTTCTTGACTCTTTGACCTCAAATCAGGTAGGACTACCCGCTGAACT
>Hydnoporia_rimosa_Viacheslav_Spirin_6104_(H)_RU_KHA
TCGAGTTTTGAAAGC-AGGCTTGATGCTGGTRCGGAAACGTACA-TGTGCTCAGTCTT--GCGCTCATTCCACTCAA-CCCCTGTGCA-CTTATCGAAGTTAGTAG---TCGTTCCTCC--TTTATTGGAGCCGTCCGAGTG-------TCGCAAG-T-ATTCATTAG----AGGTCT--------TTAT-TGACTT---T--GAAGGGAGAAA----GT-GTTACTTTGACTAGGAGCGGTGAAACCTTTGACTT--TATTATAAAC-CTTTACTTGTCTTGTAGAATGTAATGCTCC-TCGTGGGCGAAA-TTAAATACAACTTTCAACAACGGATCTCTTGGCTCTCGCATCGATGAAGAACGCAGCGAAATGCGATAAGTAATGTGAATTGCAGAATTCAGTGAATCATCGAATCTTTGAACGCACCTTGCGCCCTTTGGTATTCCGAAGGGCATGCCTGTTTGAGTGTCATGTTAATCTCAATCCCCTTG---TTTCTTAA--TTGAGGCTCGGA---GATTGGACTTGGAGGCT---TGCTGGT---CCC----CTTTGTGGTCGGCTCCTCTTAAATACATTAGCTGGACTTTGGTTC-GCGTGAAGGTGTAATAGTTTATTCACCATTAGCGCTTGCCT-AACGGGTCTGCTTCTAATYGTCTTCGGACAAGGATTAACTTCCTTCTTGACTCTTTGACCTCAAATCAGGTAGGACTACCCGCTGAACT
>Hydnoporia_subrigidula_He1123_CN_YN
TCGAGTTTTGAAAGTAAGGCTTGATGCTGGTGCGGAAACGTACA-TGTGCTCAGTCTT--GCGCTCATTCCACTCAA-CACCTGTGCA-CTTATCGAAGTTAGTAG---TCGTTCCTCCTTTAGTTAGGAGTCGT-CGAGAG-------TCGCAAG-T-AATCATTAG---GAAAGTTGAT-----TTAT-TGACTT-TTTT-AAA-GGTGGAA----GC-GTCACTTTGACTAGGAGCGGTGAAACCTTTGACTTATAATTATAAAC-CTTTACTTGTCTTGTAGAATGTAATGCTCC-TCGTGGGCGAAA-TGAAATACAACTTTCAACAACGGATCTCTTGGCTCTCGCATCGATGAAGAACGCAGCGAAATGCGATAAGTAATGTGAATTGCAGAATTCAGTGAATCATCGAATCTTTGAACGCACCTTGCGCCCTTTGGTATTCCGAAGGGCATGCCTGTTTGAGTGTCATGTTAATCTCAATACCCTTG-TTTTTCTTAA-TTGAAGACTTGGA---GATTGGACTTGGAGGTTTATTGCTGG---CCCC----CTTTGTGGTCGGCTCCTCTTAAATATATTAGTTGGACTTTGGTTC-GCGTGAAGATGTAATAATTTATTCATCATTAGCGCTTGCCT-AACGGGTCTGCTTCTAATTGTCTTCGGACAAGGATTAACTTCCTTCTTGACTCT-----------------------------------
>Hydnoporia_subrigidula_He1157_CN_YN
TCGAGTTTTG-AAGTAAGGCTTGATGCTGGTGCGGAAACGTACA-TGTGCTCAGTCTT--GCGCTCATTCCACTCAA-CACCTGTGCA-CTTATCGAAGTTAGTAG---TCGTTCCTCCTTTAGTTAGGAGTCGT-CGAGAG-------TCGCAAG-T-AATCATTAG---GAAAGTTGAT-----TTAT-TGACTT-TTTT-AAA-GGTGGAA----GC-GTCACTTTGACTAGGAGCGGTGAAACCTTTGACTTATAATTATAAAC-CTTTACTTGTCTTGTAGAATGTAATGCTCC-TCGTGGGCGAAA-TGAAATACAACTTTCAACAACGGATCTCTTGGCTCTCGCATCGATGAAGAACGCAGCGAAATGCGATAAGTAATGTGAATTGCAGAATTCAGTGAATCATCGAATCTTTGAACGCACCTTGCGCCCTTTGGTATTCCGAAGGGCATGCCTGTTTGAGTGTCATGTTAATCTCAATACCCTTG-TTTTTCTTAA-TTGAAGACTTGGA---GATTGGACTTGGAGGTTTATTGCTGG---CCCC----CTTTGTGGTCGGCTCCTCTTAAATATATTAGTTGGACTTTGGTTC-GCGTGAAGATGTAATAATTTATTCATCATTAGCGCTTGCCT-AACGGGTCTGCTTCTAATTGTCTTCGGACAAGGATTAACTTCCTTCTTGACTCT-----------------------------------
>Hydnoporia_tabacina_A._M._Ainsworth_2017-1-17_(K(M)_233332)_GB
TCGAGTTTTGAAAGTAGGACTTGATGCTGGTGCGGAAACGTACA-TGTGCTCAGTCTT--ACGCTCATTCCACTCAA-CCCCTGTGCA-CTTATCGAAGTTAGTAG---TCGTTCCTCC--TTTATTGGAGCCGT-CGAGAG-------TCGCGAG-T-AATCATTAG---AGAGTCT--------TTAT-TGACTT---TT-GAA-GGTGGAA----GC-GTCGCTTTGACTGGGAGCGGTGAAACCTTTGACTT--TATTATAAAC-CTTTATTTGTCTTGTAGAATGTAATGCTCC-TAGTGGGTGAAA-TTAAATATAACTTTCAACAACGGATCTCTTGGCTCTCGCATCGATGAAGAACGCAGCGAAATGCGATAAGTAATGTGAATTGCAGAATTCAGTGAATCATCGAATCTTTGAACGCACCTTGCGCCCTTTGGTATTCCGAAGGGCATGCCTGTTTGAGTGTCATGTTAATCTCAATCCCCTTG---TTTCTTAA--TTGAGGCTCGGA---GGTTGGACTTGGA-GTT---TGCTGGC--CCCC----TCTTGTGGTCGGCTCCTCTTAAATGCATTAGCTGGACTTTGGTTCTGCGTGAAGGTGTAATAGTTTATTCGCCATTAGCGCTTTCCT-AACGAGTCTGCTTCTAATCGTCTTCGGACAAGGATTAAGTTCCTTCTTGACTCTTTGACCTCAAATCAGGTAGGACTACCCGCTGAACT
>Hydnoporia_tabacina_Otto_Miettinen_22126_(H)_FI
TCGAGTTTTGAAAGTAGGACTTGATGCTGGTGCGGAAACGTACA-TGTGCTCAGTCTT--ACGCTCATTCCACTCAA-CCCCTGTGCA-CTTATCGAAGTTAGTAG---TCGTTCCTCC--TTTATTGGAGCCGT-CGAGAG-------TCGCGAG-T-AATCATTAG---AGAGTCT--------TTAT-TGACTT---TT-GAA-GGTGGAA----GC-GTCGCTTTGACTGGGAGCGGTGAAACCTTTGACTT--TATTATAAAC-CTTTATTTGTCTTGTAGAATGTAATGCTCC-TAGTGGGCGAAA-TTAAATATAACTTTCAACAACGGATCTCTTGGCTCTCGCATCGATGAAGAACGCAGCGAAATGCGATAAGTAATGTGAATTGCAGAATTCAGTGAATCATCGAATCTTTGAACGCACCTTGCGCCCTTTGGTATTCCGAAGGGCATGCCTGTTTGAGTGTCATGTTAATCTCAATCCCCTTG---TTTCTTAA--TTGAGGCTCGGA---GGTTGGACTTGGA-GTY---TGCTGG---CCCC----TCTTGTGGTCGGCTCCTCTTAAATGCATTAGCTGGACTTTGGTTCTGCGTGAAGGTGTAATAGTTTATTCGCCATTAGCGCTTTCCT-AACGAGTCTGCTTCTAATCGTCTTCGGACAAGGATTAAGTTCCTTCTTGACTCTTTGACCTCAAATCAGGTAGGACTACCCGCTGAACT
>Hydnoporia_tabacina_Viacheslav_Spirin_6066a_(H)_RU_NIZ
TCGAGTTTTGAAAGTAGGACTTGATGCTGGTGCGGAAACGTACA-TGTGCTCAGTCTT--ACGCTCATTCCACTCAA-CCCCTGTGCA-CTTATCGAAGTTAGTAG---TCGTTCCTCC--TTTATTGGAGCCGT-CGAGAG-------TCGCGAG-T-AATCATTAG---AGAGTCT--------TTAT-TGACTT---TT-GAA-GGTGGAA----GC-GTCGCTTTGACTGGGAGCGGTGAAACCTTTGACTT--TATTATAAAC-CTTTATTTGTCTTGTAGAATGTAATGCTCC-TAGTGGGCGAAA-TTAAATATAACTTTCAACAACGGATCTCTTGGCTCTCGCATCGATGAAGAACGCAGCGAAATGCGATAAGTAATGTGAATTGCAGAATTCAGTGAATCATCGAATCTTTGAACGCACCTTGCGCCCTTTGGTATTCCGAAGGGCATGCCTGTTTGAGTGTCATGTTAATCTCAATCCCCTTG---TTTCTTAA--TTGAGGCTCGGA---GGTTGGACTTGGA-GTY---TGCTGG---CCCC----TCTTGTGGTCGGCTCCTCTTAAATGCATTAGCTGGACTTTGGTTCTGCGTGAAGGTGTAATAGTTTATTCGCCATTAGCGCTTTCCT-AACGAGTCTGCTTCTAATCGTCTTCGGACAAGGATTAAGTTCCTTCTTGACTCTTTGACCTCAA-------------------------
>Hydnoporia_tabacinoides_CLZhao986_CN_YN
TCGAGTTTTGAAAGC-AGGCTTGATGCTGGTGCGGAAACGCACA-TGTGCTCGGTCTT--GCGCTCATTCCACTCAA-CCCCTGTGCA-CTTATCGAAGTTAGTAG---TCGTTCCTCC--TTCATTGGAGCCGT-CGAGAG-------TCGCGAG-T-AATCATTAG---GAAGTCT--------TCAT-TGACTT---TTGAAG-GGTGGAA----GC-GTCGCTTTGACTGGGAGCGGTGAAACCTTTGACTT--TACTATAAAC-CTTTATTTGTCTTGTAGAATGTAATGCTCC-TCGTGGGCGAAA-TTAAATACAACTTTCAACAACGGATCTCTTGGCTCTCGCATCGATGAAGAACGCAGCGAAATGCGATAAGTAATGTGAATTGCAGAATTCAGTGAATCATCGAATCTTTGAACGCACCTTGCGCCCTTTGGTATTCCGAAGGGCATGTCTGTTTGAGTGTCATGTTAATCTCAATCTCCTTG---TTTCTTAA--TTGAGGCTTAAGGTGGATTGGACTTGGAGGTT---TGCTGGC--CCCT-------TGTGGTCGGCTCCTCTTAAATACATTAGCTGGACTTTGGTTC-GCGTGAAGGTGTAATAGTTTATTCGCCATTAGCGCTTGCCT-AAGAGGTCTGCTTCCAATCGTCTTCGGACAAGGATTAATTTCCTTCTTGACTCTTTGACCTCAAATCAGGTAGGACTACCCGCTGAACT
>Hydnoporia_tabacinoides_CLZhao859_CN_YN
TCGAGTTTTG-AAGC-AGGCTTGATGCTGGTGCGGAAACGTACA-TGTGCTCGGTCTT--GCGCTCATTCCACTCAA-CCCCTGTGCA-CCTATCGGAGTTAGTAG---TCGTTCCTCC--TTCGTTGGAGCCGT-CGAGAG-------TCGCGAG-T-AATCATTAG---GAAGTCT--------TCAT-TGACTT---TTGAAG-GGTGGAA----GC-GTCGCTTTGACTGGGAGCGGTGAAACCTTTGACTT--TACTATAAAC-CTTTATTTGTCTTGTAGAATGTAATGCTCC-TCGTGGGCGAAA-TTAAATACAACTTTCAACAACGGATCTCTTGGCTCTCGCATCGATGAAGAACGCAGCGAAATGCGATAAGTAATGTGAATTGCAGAATTCAGTGAATCATCGAATCTTTGAACGCACCTTGCGCCCTTTGGTATTCCGAAGGGCATGCCTGTTTGAGTGTCATGTTAATCTCAATCTCCTTG---TTTCTTAA--TTGAGGCTTAAGGTGGATTGGACTTGGAGGTT---TGCTGGC--CCCT-------TGTGGTCGGCTCCTCTTAAATACATTAGCTGGACTTTGGTTC-GCGTGAAGGTGTAATAGTTTATTCGCCATTAGCGCTTGCCT-AAGAGGTCTGCTTCCAATCGTCTTCGGACAAGGATTAATTTCCTTC-------------------------------------------
>Hydnoporia_tabacinoides_Cui10428_CN
TCGAGTTTTG-AAGC-AGGCTTGATGCTGGTGCGGAAACGTACA-TGTGCTCGGTCTT--GCGCTCATTCCACTCAA-CCCCTGTGCA-CCTATCGAAGTTAGTAG---TCGTTCCTCC--TTCATTGGAGCCGT-CGAGAG-------TCGCGAG-T-AATCATTAG---GAAGTCT--------TCAT-TGACTT---TTGAAG-GGTGGAA----GC-GTCGCTTTGACTGGGAGCGGTGAAACCTTTGACTT--TACTATAAAC-CTTTATTTGTCTTGTAGAATGTAATGCTCC-TCGTGGGCGAAA-TTAAATACAACTTTCAACAACGGATCTCTTGGCTCTCGCATCGATGAAGAACGCAGCGAAATGCGATAAGTAATGTGAATTGCAGAATTCAGTGAATCATCGAATCTTTGAACGCACCTTGCGCCCTTTGGTATTCCGAAGGGCATGCCTGTTTGAGTGTCATGTTAATCTCAATCTCCTTG---TTTCTTAA--TTGAGGCTTAAGGTGGATTGGACTTGGAGGTT---TGCTGGC--CCCT-------TGTGGTCGGCTCCTCTTAAATACATTAGCTGGACTTTGGTTC-GCGTGAAGGTGTAATAGTTTATTCGCCATTAGCGCTTGCCT-AAGAAGTCTGCTTCCAATCGTCTTCGGACAAGGATTAATTTCCTTCTTGACTCT-----------------------------------
>Hydnoporia_yasudai_KUC20100409-18_KR
---------------------------------------------------------------------------------------------------------------------------------------------------------------------------------------------------------------------------------------------------------------------------------------------------------------------------------------------------------------------------------------------------------------ATTCAGTG-ATCATCGAATCTTTGAACGCACCTTGCGCCCTTTGGTATTCCGAAGGGCATGCCTGTTTGAGTGTCATGTTAATCTCAATACCCTTG-TTTTTCTTAA-TTGAAGACTTGGA---GATTGGACTTGGA-GTT---TGCTGGC--CCCC----TTTTGTGGTCGGCTTCTCTTAAATATATTAGCTGGACTTTGGTTC-GCGTGAAGATGTAATAGTTTATTCATCATTAGCGCTTGCCT-AATGGGTCTGCTTCTAATCGTCTTCGGACAAGGATTAAGTTCCTTCTTGACTCT-TGACCTCAAATCAG--------------------
>Hydnoporia_yasudai_KUC20180326-05_KR
TCGAGTTTTGAAAGTAAGGCTTGATGCTGGTGCGGAAACGTACA-TGTGCTCGGTCTT--GCGCTCATTCCACTCAA-CCCCTGTGCA-CTTATCGAAGTTAGTAG---TCGTTCCTCCTTGTATTAGGAGTCGTCGAGGAG-------TCGTAAG-T-AACCATTTGG--GAAAGTTGATT----TTAT-TGACTTCTCTC-AAA-GGTGAAA----GC-TACACTTTGACTAGGAGCGGTGAAAGCTTTGACTT-ATATTATAAAC-CTTTACTTGTCTTGTAGAATGTAATGCTCC-TCGTGGGCGAAA-TGAAATACAACTTTCAACAACGGATCTCTTGGCTCTCGCATCGATGAAGAACGCAGCGAAATGCGATAAGTAATGTGAATTGCAGAATTCAGTGAATCATCGAATCTTTGAACGCACCTTGCGCCCTTTGGTATTCCGAAGGGCATGCCTGTTTGAGTGTCATGTTAATCTCAATACCCTTG-TTTTTCTTAA-TTGAAGACTTGGA---GATTGGACTTGGA-GTT---TGCTGGC--CCCC----TTTTGTGGTCGGCTTCTCTTAAATATATTAGCTGGACTTTGGTTC-GCGTGAAGATGTAATAGTTTATTCATCATTAGCGCTTGCCT-AATGGGTCTGCTTCTAATCGTCTTCGGACAAGGATTAAGTTCCTTCTTGACTCTTTGACCTCAAATCAGGTAGGACTACCCGCTGAACT
>Hydnoporia_yasudai_KUC20210319-14_KR
TCGAGTTTTG-AAGTAAGGCTTGATGCTGGTGCGGAAACGTACA-TGTGCTCAGTCTT--GCGCTCATTCCACTCAA-CCCCTGTGCA-CTTATCGAAGTTAGTAG---TCGTTCCTCCTTGTATTAGGAGTCGTCGAGGAG-------TCGTAAG-T-AACCATTTGG--GAAAGTTGATT----TTAT-TGACTTCTCTC-AAA-GGTGAAA----GC-TACACTTTGACTAGGAGCGGTGAAAGCTTTGACTT-ATATTATAAAC-CTTTACTTGTCTTGTAGAATGTAATGCTCCTTCGTGGGCGAAA-TGAAATACAACTTTCAACAACGGATCTCTTGGCTCTCGCATCGATGAAGAACGCAGCGAAATGCGATAAGTAATGTGAATTGCAGAATTCAGTGAATCATCGAATCTTTGAACGCACCTTGCGCCCTTTGGTATTCCGAAGGGCATGCCTGTTTGAGTGTCATGTTAATCTCAATACCCTTG-TTTTTCTTAA-TTGAAGACTTGGA---GATTGGACTTGGA-GTT---TGCTGGC--CCCC----TTTTGTGGTCGGCTTCTCTTAAATATATTAGCTGGACTTTGGTTC-GCGTGAAGATGTAATAGTTTATTCATCATTAGCGCTTGCCT-AATGGGTCTGCTTCTAATCGTCTTCGGACAAGGATTAAGTTCCTTCTTGACTCTTTGACCTCAAATCAGGTAGGACTACCCGCTGAACT
>Hydnoporia_yasudai_SFC20150707-58_KR
TCGAGTTTTGAAAGTAAGGCTTGATGCTGGTGCGGAAACGTACA-TGTGCTCAGTCTT--GCGCTCATTCCACTCAA-CCCCTGTGCA-CTTATCGAAGTTAGTAG---TCGTTCCTCCTTGTATTAGGAGTCGTCGAGGAG-------TCGTAAG-T-AGCCATTTGG--GAAAGTTGA-T----TTAT-TGACTTCTCTC-AAA-GGTGAAA----GC-TACACTTTGACTAGGAGCGGTGAAAGCTTTGACTT-ATATTATAAAC-CTTTACTTGTCTTGTAGAATGTAATGCTCC-TCGTGGGCGAAA-TGAAATACAACTTTCAACAACGGATCTCTTGGCTCTCGCATCGATGAAGAACGCAGCGAAATGCGATAAGTAATGTGAATTGCAGAATTCAGTGAATCATCGAATCTTTGAACGCACCTTGCGCCCTTTGGTATTCCGAAGGGCATGCCTGTTTGAGTGTCATGTTAATCTCAATACCCTTG-TTTTTCTTAA-TTGAAGACTTGGA---GATTGGACTTGGA-GTT---TGCTGGC--CCCC----TTTTGTGGTCGGCTTCTCTTAAATATATTAGCTGGACTTTGGTTC-GCGTGAAGATGTAATAGTTTATTCATCATTAGCGCTTGCCT-AATGGGTCTGCTTCTAATCGTCTTCGGACAAGGATTAACTTCCTTCTTGACTCT-----------------------------------
>Hydnoporia_yasudai_SFC20150902-19_KR
TCGAGTTTTGAAAGTAAGGCTTGATGCTGGTGCGGAAACGTACA-TGTGCTCGGTCTT--GCGCTCATTCCACTCAA-CCCCTGTGCA-CTTATCGAAGTTAGTAG---TCGTTCCTCCTTGTATTAGGAGTCGTCGAGGAG-------TCGTAAG-T-AGCCATTTGG--GAAAGTTGA-T----TTAT-TGACTTCTCTC-AAA-GGTGAAA----GC-TACACTTTGACTAGGAGCGGTGAAACCTTTGACTT-ATATTATAAAC-CTTTACTTGTCTTGTAGAATGTAATGCTCCTTCGTGGGCGAAA-TGAAATACAACTTTCAACAACGGATCTCTTGGCTCTCGCATCGATGAAGAACGCAGCGAAATGCGATAAGTAATGTGAATTGCAGAATTCAGTGAATCATCGAATCTTTGAACGCACCTTGCGCCCTTTGGTATTCCGAAGGGCATGCCTGTTTGAGTGTCATGTTAATCTCAATACCCTTG-TTTTTCTTAA-TTGAAGACTTGGA---GATTGGACTTGGA-GTT---TGCTGGC--CCCC----TTTTGTGGTCGGCTTCTCTTAAATATATTAGCTGGACTTTGGTTC-GCGTGAAGATGTAATAGTTTATTCATCATTAGCGCTTGCCT-AAYGGGTCTGCTTCTAATCGTCTTCGGACAAGGATTAAGTTCCTTCTTGACTCT-----------------------------------
>Hydnoporia_yasudai_SFC20160114-04_KR
TCGAGTTTTGAAAGTAAGGCTTGATGCTGGTGCGGAAACGTACA-TGTGCTCGGTCTT--GCGCTCATTCCACTCAA-CCCCTGTGCA-CTTATCGAAGTTAGTAG---TCGTTCCTCCTTGTATTAGGAGTCGTCGAGGAG-------TCGTAAG-T-AGCCATTTGG--GAAAGTTGA-T----TTAT-TGACTTCTCTC-AAA-GGTGAAA----GC-TACACTTTGACTAGGAGCGGTGAAACCTTTGACTT-ATATTATAAAC-CTTTACTTGTCTTGTAGAATGTAATGCTCC-TCGTGGGCGAAA-TGAAATACAACTTTCAACAACGGATCTCTTGGCTCTCGCATCGATGAAGAACGCAGCGAAATGCGATAAGTAATGTGAATTGCAGAATTCAGTGAATCATCGAATCTTTGAACGCACCTTGCGCCCTTTGGTATTCCGAAGGGCATGCCTGTTTGAGTGTCATGTTAATCTCAATACCCTTG-TTTTTCTTAA-TTGAAGACTTGGA---GATTGGACTTGGA-GTT---TGCTGGC--CCCC----TTTTGTGGTCGGCTTCTCTTAAATATATTAGCTGGACTTTGGTTC-GCGTGAAGATGTAATAGTTTATTCATCATTAGCGCTTGCCT-AACGGGTCTGCTTCTAATCGTCTTCGGACAAGGATTAAGTTCCTTCTTGACTCT-----------------------------------
>Hydnoporia_yasudai_SFC20160512-38_KR
TCGAGTTTTGAAAGTAAGGCTTGATGCTGGTGCGGAAACGTACA-TGTGCTCAGTCTT--GCGCTCATTCCACTCAA-CCCCTGTGCA-CTTATCGAAGTTAGTAG---TCGTTCCTCCTTGTATTAGGAGTCGTCGAGGAG-------TCGTAAG-T-AGCCATTTGG--GAAAGTTGATT----TTAT-TGACTTCTCTC-AAA-GGTGAAA----GC-TACACTTTGACTAGGAGCGGTGAAAGCTTTGACTT-ATATTATAAAC-CTTTACTTGTCTTGTAGAATGTAATGCTCC-TCGTGGGCGAAA-TGAAATACAACTTTCAACAACGGATCTCTTGGCTCTCGCATCGATGAAGAACGCAGCGAAATGCGATAAGTAATGTGAATTGCAGAATTCAGTGAATCATCGAATCTTTGAACGCACCTTGCGCCCTTTGGTATTCCGAAGGGCATGCCTGTTTGAGTGTCATGTTAATCTCAATACCCTTG-TTTTTCTTAA-TTGAAGACTTGGA---GATTGGACTTGGA-GTT---TGCTGGC--CCCC----TTTTGTGGTCGGCTTCTCTTAAATATATTAGCTGGACTTTGGTTC-GCGTGAAGATGTAATAGTTTATTCATCATTAGCGCTTGCCT-AATGGGTCTGCTTCTAATCGTCTTCGGACAAGGATTAAGTTCCTTCTTGACTCT-----------------------------------
>Hydnoporia_yasudai_SFC20160517-06_KR
TCGAGTTTTGAAAGTAAGGCTTGATGCTGGTGCGGAAACGTACA-TGTGCTCGGTCTT--GCGCTCATTCCACTCAA-CCCCTGTGCA-CTTATCGAAGTTAGTAG---TCGTTCCTCCTTGTATTAGGAGTCGTCGAGGAG-------TCGTAAG-T-AGCCATTTGG--GAAAGTTGA-T----TTAT-TGACTTCTCTC-AAA-GGTGAAA----GC-TACACTTTGACTAGGAGCGGTGAAAGCTTTGACTT-ATATTATAAAC-CTTTACTTGTCTTGTAGAATGTAATGCTCC-TCGTGGGCGAAA-TGAAATACAACTTTCAACAACGGATCTCTTGGCTCTCGCATCGATGAAGAACGCAGCGAAATGCGATAAGTAATGTGAATTGCAGAATTCAGTGAATCATCGAATCTTTGAACGCACCTTGCGCCCTTTGGTATTCCGAAGGGCATGCCTGTTTGAGTGTCATGTTAATCTCAATACCCTTG-TTTTTCTTAA-TTGAAGACTTGGA---GATTGGACTTGGA-GTT---TGCTGGC--CCCC----TTTTGTGGTCGGCTTCTCTTAAATATATTAGCTGGACTTTGGTTC-GCGTGAAGATGTAATAGTTTATTCATCATTAGCGCTTGCCT-AATGGGTCTGCTTCTAATCGTCTTCGGACAAGGATTAAGTTCCTTCTTGACTCT-----------------------------------
>Hydnoporia_yasudai_SFC20160527-41_KR
-------------------------------------------------------------------------------------------------------------------------------------------------------------------------------------------------------CTC-AAA-GGTGAAA----GC-TACACTTTGACTAGGAGCGGTGAAACCTTTGACTT-ATATTATAAAC-CTTTACTTGTCTTGTAGAATGTAATGCTCCTTCGTGGGCGAAA-TGAAATACAACTTTCAACAACGGATCTCTTGGCTCTCGCATCGATGAAGAACGCAGCGAAATGCGATAAGTAATGTGAATTGCAGAATTCAGTGAATCATCGAATCTTTGAACGCACCTTGCGCCCTTTGGTATTCCGAAGGGCATGCCTGTTTGAGTGTCATGTTAATCTCAATACCCTTG-TTTTTCTTAA-TTGAAGACTTGGA---GATTGGACTTGGA-GTT---TGCTGGC--CCCC----TTTTGTGGTCGGCTTCTCTTAAATATATTAGCTGGACTTTGGTTC-GCGTGAAGATGTAATAGTTTATTCATCATTAGCGCTTGCCT-AATGGGTCTGCTTCTAATCGTCTTCGGACAAGGATTAAGTTCCTTCTTGACTCT-----------------------------------
>Hydnoporia_yasudai_SFC20160614-52_KR
TCGAGTTTTGAAAGTAAGGCTTGATGCTGGTGCGGAAACGTACA-TGTGCTCGGTCTT--GCGCTCATTCCACTCAA-CCCCTGTGCA-CTTATCGAAGTTAGTAG---TCGTTCCTCCTTGTATTAGGAGTCGTCGAGGAG-------TCGTAAG-T-AGCCATTTGG--GAAAGTTGA-T----TTAT-TGACTTCTCTC-AAA-GGTGAAA----GC-TACACTTTGACTAGGAGCGGTGAAACCTTTGACTT-ATATTATAAAC-CTTTACTTGTCTTGTAGAATGTAATGCTCCTTCGTGGGCGAAA-TGAAATACAACTTTCAACAACGGATCTCTTGGCTCTCGCATCGATGAAGAACGCAGCGAAATGCGATAAGTAATGTGAATTGCAGAATTCAGTGAATCATCGAATCTTTGAACGCACCTTGCGCCCTTTGGTATTCCGAAGGGCATGCCTGTTTGAGTGTCATGTTAATCTCAATACCCTTG-TTTTTCTTAA-TTGAAGACTTGGA---GATTGGACTTGGA-GTT---TGCTGGC--CCCC----TTTTGTGGTCGGCTTCTCTTAAATATATTAGCTGGACTTTGGTTC-GCGTGAAGATGTAATAGTTTATTCATCATTAGCGCTTGCCT-AATGGGTCTGCTTCTAATCGTCTTCGGACAAGGATTAAGTTCCTTCTTGACTCT-----------------------------------
>Hydnoporia_yasudai_SFC20160712-18_KR
TCGAGTTTTGAAAGTAAGGCTTGATGCTGGTGCGGAAACGTACA-TGTGCTCAGTCTT--GCGCTCATTCCACTCAA-CCCCTGTGCA-CTTATCGAAGTTAGTAG---TCGTTCCTCCTTGTATTAGGAGTCGTCGAGGAG-------TCGTAAG-T-AACCATTTGG--GAAAGTTGATT----TTAT-TGACTTCTCTC-AAA-GGTGAAA----GC-TACACTTTGACTAGGAGCGGTGAAACCTTTGACTT-ATATTATAAAC-CTTTACTTGTCTTGTAGAATGTAATGCTCC-TCGTGGGCGAAA-TGAAATACAACTTTCAACAACGGATCTCTTGGCTCTCGCATCGATGAAGAACGCAGCGAAATGCGATAAGTAATGTGAATTGCAGAATTCAGTGAATCATCGAATCTTTGAACGCACCTTGCGCCCTTTGGTATTCCGAAGGGCATGCCTGTTTGAGTGTCATGTTAATCTCAATACCCTTG-TTTTTCTTAA-TTGAAGACTTGGA---GATTGGACTTGGA-GTT---TGCTGGC--CCCC----TTTTGTGGTCGGCTTCTCTTAAATATATTAGCTGGACTTTGGTTC-GCGTGAAGATGTAATAGTTTA--------------------------------------------------------------------------------------------------------------
>Hydnoporia_yasudai_SFC20180410-24_KR
TCGAGTTTTGAAAGTAAGGCTTGATGCTGGTGCGGAAACGTACA-TGTGCTCGGTCTT--GCGCTCATTCCACTCAA-CCCCTGTGCA-CTTATCGAAGTTAGTAG---TCGTTCCTCCTTGTATTAGGAGTCGTCGAGGAG-------TTGTAAG-T-AGCCATTTGG--GAAAGTTGA-T----TTAT-TGACTTCTCTC-AAA-GGTGAAA----GC-TACACTTTGACTAGGAGCGGTGAAACCTTTGACTT-ATATTATAAAC-CTTTACTTGTCTTGTAGAATGTAATGCTCCTTCGTGGGCGAAA-TGAAATACAACTTTCAACAACGGATCTCTTGGCTCTCGCATCGATGAAGAACGCAGCGAAATGCGATAAGTAATGTGAATTGCAGAATTCAGTGAATCATCGAATCTTTGAACGCACCTTGCGCCCTTTGGTATTCCGAAGGGCATGCCTGTTTGAGTGTCATGTTAATCTCAATACCCTTG-TTTTTCTTAA-TTGAAGACTTGGA---GATTGGACTTGGA-GTT---TGCTGGC--CCCC----TTTTGTGGTCGGCTTCTCTTAAATATATTAGCTGGACTTTGGTTC-GCGTGAAGATGTAATAGTTTATTCATCATTAGCGCTTGCCT-AATGGGTCTGCTTCTAATCGTCTTCGGACAAGGATTAAGTTCCTTCTTGACTCT-----------------------------------
>Hydnoporia_yasudai_SFC20180712-04_KR
TCGAGTTTTGAAAGTAAGGCTTGATGCTGGTGCGGAAACGTACA-TGTGCTCRGTCTT--GCGCTCATTCCACTCAA-CCCCTGTGCA-CTTATCGAAGTTAGTAG---TCGTTCCTCCTTGTATTAGGAGTCGTCGAGGAG-------TYGYAAG-T-ARCCATTTGG--GAAAGTTGA-T----TTAT-TGACTTCTCTC-AAA-GGTGAAA----GC-TACACTTTGACTAGGAGCGGTGAAACCTTTGACTT-ATATTATAAAC-CTTTACTTGTCTTGTAGAATGTAATGCTCCTTCGTGGGCGAAA-TGAAATACAACTTTCAACAACGGATCTCTTGGCTCTCGCATCGATGAAGAACGCAGCGAAATGCGATAAGTAATGTGAATTGCAGAATTCAGTGAATCATCGAATCTTTGAACGCACCTTGCGCCCTTTGGTATTCCGAAGGGCATGCCTGTTTGAGTGTCATGTTAATCTCAATACCCTTG-TTTTTCTTAA-TTGAAGACTTGGA---GATTGGACTTGGA-GTT---TGCTGGC--CCCC----TTTTGTGGTCGGCTTCTCTTAAATATATTAGCTGGACTTTGGTTC-GCGTGAAGATGTAATAGTTTATTCATCATTAGCGCTTGCCT-AACGGGTCTGCTTCTAATCGTCTTCGGACAAGGATTAAGTTCCTTCTTGACTCT-----------------------------------
>Hydnoporia_yasudai_KUC11055_KR
TCGAGTTTTGAAAGTAAGGCTTGATGCTGGTGCGGAAACGTACA-TGTGCTCAGTCTT--GCGCTCATTCCACTCAA-CCCCTGTGCA-CTTATCGAAGTTAGTAG---TCGTTCCTCCTTGTATTAGGAGCCGTCGAGGAG-------TTGCAAG-TTAACCATTTGG--GAAAGTTGATT----TTAT-TGACTTCTCTC-AAAGGGTGAAA----GC-TACACTTTGACTAGGAGCGGTGAAAGCTTTGACTT-ATATTATAAAC-CTTTACTTGTCTTGTAGAATGTAATGCTCC-TCGTGGGCGAAA-TGAAATACAACTTTCAACAACGGATCTCTTGGCTCTCGCATCGATGAAGAACGCAGCGAAATGCGATAAGTAATGTGAATTGCAGAATTCAGTGAATCATCGAATCTTTGAACGCACCTTGCGCCCTTTGGTATTCCGAAGGGCATGCCTGTTTGAGTGTCATGTTAATCTCAATACCCTTGTTTTTTCTTAA-TTGAAGACTTGGA---GATTGGACTTGGA-GTT---TGCTGGC--CCCC----TTTTGTGGTCGGCTTCTCTTAAATATATTAGCTGGACTTTGGTTC-GCGTGAAGATGTAATAGTTTATTCATCATTAGCGCTTGCCT-AATGGGTCTGCTTCTAATCGTCTTCGGACAAGGATTAACTTCCTTCTTGACTCTTTGACCTCAAATCAGGTAGGACTACCCGCTGAACT
>Hydnoporia_yasudai_KoLRI48661_KR_JJ
TCGAGTTTTGAAAGTAAGGCTTGATGCTGGTGCGGAAACGTACA-TGTGCTCAGTCTT--GCGCTCATTCCACTCAA-CCCCTGTGCA-CTTATCGAAGTTAGTAG---TCGTTCCTCCTTGTATTAGGAGTCGTCGAGGAG-------TCGTAAG-T-AACCATTTGG--GAAAGTTGATT----TTAT-TGACTTCTCTC-AAA-GGTGAAA----GC-TACACTTTGACTAGGAGCGGTGAAAGCTTTGACTT-ATATTATAAAC-CTTTACTTGTCTTGTAGAATGTAATGCTCCTTCGTGGGCGAAA-TGAAATACAACTTTCAACAACGGATCTCTTGGCTCTCGCATCGATGAAGAACGCAGCGAAATGCGATAAGTAATGTGAATTGCAGAATTCAGTGAATCATCGAATCTTTGAACGCACCTTGCGCCCTTTGGTATTCCGAAGGGCATGCCTGTTTGAGTGTCATGTTAATCTCAATACCCTTG-TTTTTCTTAA-TTGAAGACTTGGA---GATTGGACTTGGA-GTT---TGCTGGC--CCCC----TTTTGTGGTCGGCTTCTCTTAAATATATTAGCTGGACTTTGGTTC-GCGTGAAGATGTAATAGTTTATTCATCATTAGCGCTTGCCT-AATGGGTCTGCTTCTAATCGTCTTCGGACAAGGATTAAGTTCCTTCTTGACTCTTTGACCTCAAATCAGGTAGGACTACCCGCTGA-CT
>Hydnoporia_yasudai_KoLRI_EL005212_KR_JJ
TCGAGTTTTGAAAGTAAGGCTTGATGCTGGTGCGGAAACGTACA-TGTGCACGGTCTT--GCGCTCATTCCACTCAA-CCCCTGTGCA-CTTATCGAAGTTAGTAG---TCGTTCCTCCTTGTATTAGGAGTCGTCGAGGAG-------TTGCAAG-T-AGCCATTTGG--GAAAGTTGA-T----TTAT-TGACTTCTCTC-AAA-GGTGAAA----AC-TACACTTTGACTAGGAGCGGTGAAACCTTTGACTT-ATATTATAAAC-CTTTACTTGTCTTGTAGAATGTAATGCTCCTTCGTGGGCGAAA-TGAAATACAACTTTCAACAACGGATCTCTTGGCTCTCGCATCGATGAAGAACGCAGCGAAATGCGATAAGTAATGTGAATTGCAGAATTCAGTGAATCATCGAATCTTTGAACGCACCTTGCGCCCTTTGGTATTCCGAAGGGCATGCCTGTTTGAGTGTCATGTTAATCTCAATACCCTTG-TTTTTCTTAA-TTGAAGACTTGGA---GATTGGACTTGGA-GTT---TGCTGGC--CCCC----TTTTGTGGTCGGCTTCTCTTAAATATATTAGCTGGACTTTGGTTC-GCGTGAAGATGTAATAGTTTATTCATCATTA----------------------------------------------------------------------------------------------------
>Hydnoporia_yasudai_KoLRI_EL005068_KR_JJ
TCGAGTTTTGAAAGTAAGGCTTGATGCTGGTGCGGAAACGTACA-TGTGCTCAGTCTT--GCGCTCATTCCACTCAA-CCCCTGTGCA-CTTATCGAAGTTAGTAG---TCGTTCCTCCTTGTATTAGGAGTCGTCGAGGAG-------TCGTAAG-T-AACCATTTGG--GAAAGTTGATT----TTAT-TGACTTCTCTC-AAA-GGTGAAA----GC-TACACTTTGACTAGGAGCGGTGAAAGCTTTGACTT-ATATTATAAAC-CTTTACTTGTCTTGTAGAATGTAATGCTCCTTCGTGGGCGAAA-TGAAATACAACTTTCAACAACGGATCTCTTGGCTCTCGCATCGATGAAGAACGCAGCGAAATGCGATAAGTAATGTGAATTGCAGAATTCAGTGAATCATCGAATCTTTGAACGCACCTTGCGCCCTTTGGTATTCCGAAGGGCATGCCTGTTTGAGTGTCATGTTAATCTCAATACCCTTG-TTTTTCTTAA-TTGAAGACTTGGA---GATTGGACTTGGA-GTT---TGCTGGC--CCCC----TTTTGTGGTCGGCTTCTCTTAAATATATTAGCTGGACTTTGGTTC-GCGTGAAGATGTAATAGTTTATTCATCATTAGCGCTTGCCT-AATGGGTCTGCTTCTAATCGTCTTCGGACAAGGATTAAGTTCCTTCTTGACTCTTTGACCTCAAATCAGGTAGGACTACCCGCTGA-CT
>Hydnoporia_yasudai_TNSF78711_JP
------------------------------------------------------------------------------------------------------------------------------------------------------------------------------------------------------------------------------------------------------------------------------------------------------GTTCC-TCGTGGGCGAAA-TGAAATACAACTTTCAACAACGGATCTCTTGGCTCTCGCATCGATGAAGAACGCAGCGAAATGCGATAAGTAATGTGAATTGCAGAATTCAGTGAATCATCGAATCTTTGAACGCACCTTGCGCCCTTTGGTATTCCGAAGGGCATGCCTGTTTGAGTGTCATGTTAATCTCAATACCCTTG-TTTTTCTTAA-TTGAAGACTTGGA---GATTGGACTTGGA-GTT---TGCTGGC--CCCC----TTTTGTGGTCGGCTTCTCTTAAATATATTAGCTGGACTTTGGTTC-GCGTGAAGATGTAATAGTTTATTCATCATTAGCGCTTGCCT-AATGGGTCTGCTTCTAATCGTCTTCGGACAAGGATTAAGTTCCTTCTTGACTCTTNGACCTCAAATCAGGTAGGACTACCCGCTGAACT
>Hydnoporia_yasudai_IFO_4969_JP
TCGARTTTTGAAAGTAAGGSTTGATGCTGGTGCGGAAACGTACA-TGTGCACGGTCTT--GCGCTCATTCCACTCAA-CCCCTGTGCA-CTTATCGAAGTTAGTAG---TCGTTCCTCCTTGTATTAGGAGTCGTCGAGGAG-------TCGTAAG-T-AGCCATTTGG--GAAAGTTGATT----TTAT-TGACTTCTCTC-AAA-GGTGAAA----GC-TACACTTTGACTAGGAGCGGTGAAAGCTTTGACTT-ATATTATAAAC-CTTTACTTGTCTTGTAGAATGTAATGCTCC-TCGTGGGCGAAA-TGAAATACAACTTTCAACAACGGATCTCTTGGCTCTCGCATCGATGAAGAACGCAGCGAAATGCGATAAGTAATGTGAATTGCAGAATTCAGTGAATCATCGAATCTTTGAACGCACCTTGCGCCCTTTGGTATTCCGAAGGGCATGCCTGTTTGAGTGTCATGTTAATCTCAATACCCTTGTTTTTTCTTAA-TTGAAGACTTGGA---GATTGGACTTGGA-GTT---TGCTGG---CCCC----TTTTGTGGTCGGCTTCTCTTAAATATATTAGCTGGACTTTGGTTC-GCGTGAAGATGTAATAGTTTATTCATCATTAGCGCTTGCCT-AATGGGTCTGCTTCTAATCGTCTTCGGACAAGGATTAACTTCCTTCTTGACTCTTTGACCTCAAATCAGGTAGGACTACCCGCTGAACT
>Hydnoporia_yasudai_Viacheslav_Spirin_5533_(H)_RU_KHA
TCGAGTTTTGAAAGTAAGGCTTGATGCTGGTGCGGAAACGTACA-TGTGCACGGTCTT--GCGCTCATTCCACTCAA-CCCCTGTGCA-CTTATCGAAGTTAGTAG---TCGTTCCTCCTTGTATTAGGAGTCGTCGAGGAG-------TTACAAG-TAAGCCATTTGG--GAAAGTTGA-T----TTAT-TGACTTCTCTC-AAA-GGTGAAA----GC-TACACTTTGACTAGGAGCGGTGAAACCTTTGACTT-ATATTATAAAC-CTTTACTTGTCTTGTAGAATGTAATGCTCCTTCGTGGGCGAAA-TGAAATACAACTTTCAACAACGGATCTCTTGGCTCTCGCATCGATGAAGAACGCAGCGAAATGCGATAAGTAATGTGAATTGCAGAATTCAGTGAATCATCGAATCTTTGAACGCACCTTGCGCCCTTTGGTATTCCGAAGGGCATGCCTGTTTGAGTGTCATGTTAATCTCAATACCCTTG-TTTTTCTTAA-TTGAAGACTTGGA---GATTGGACTTGGA-GTT---TGCTGGCC-CCTC----TTTTGTGGTCGGCTTCTCTTAAATATATTAGCTGGACTTTGGTTC-GCGTGAAGATGTAATAGTTTATTCATCATTAGCGCTTGCCT-AACGGGTCTGCTTCTAATCGTCTTCGGACAAGGATTAAGTTCCTTCTTGACTCTTTGACCTCAAATCAGGTAGGACTACCCGCTGAACT
>Hydnoporia_yasudai_Viacheslav_Spirin_6475_(H)_RU_PRI
TCGAGTTTTGAAAGTAAGGCTTGATGCTGGTGCGGAAACGTACA-TGTGCACGGTCTT--GCGCTCATTCCACTCAA-CCCCTGTGCA-CTTATCGAAGTTAGTAG---TCGTTCCTCCTTGTATTAGGAGTCGTCGAGGAG-------TTACAAG-TAAGCCATTTGG--GAAAGTTGA-T----TTAT-TGACTTCTCTC-AAA-GGTGAAA----GC-TACACTTTGACTAGGAGCGGTGAAACCTTTGACTT-ATATTATAAAC-CTTTACTTGTCTTGTAGAATGTAATGCTCCTTCGTGGGCGAAA-TGAAATACAACTTTCAACAACGGATCTCTTGGCTCTCGCATCGATGAAGAACGCAGCGAAATGCGATAAGTAATGTGAATTGCAGAATTCAGTGAATCATCGAATCTTTGAACGCACCTTGCGCCCTTTGGTATTCCGAAGGGCATGCCTGTTTGAGTGTCATGTTAATCTCAATACCCTTG-TTTTTCTTAA-TTGAAGACTTGGA---GATTGGACTTGGA-GTT---TGCTGGCC-CCCC----TTTTGTGGTCGGCTTCTCTTAAATATATTAGCTGGACTTTGGTTC-GCGTGAAGATGTAATAGTTTATTCATCATTAGCGCTTGCCT-AACGGGTCTGCTTCTAATCGTCTTCGGACAAGGATTAAGTTCCTTCTTGACTCTTTGACCTCAAATCAGGTAGGACTACCCGCTGAACT
>Hydnoporia_yasudai_CLZhao1495_CN_YN
TCGAGTTTTG-AAGTAAGGCTTGATGCTGGTGCGGAAACGTACA-TGTGCTCGGTCTT--GCGCTCATTCCACTCAA-CCCCTGTGCA-CTTATCGAAGTTAGTAG---TCGTTCCTCCTTGTATTAGGAGTCGTCGAGGAG-------TTGCAAG-T-AGCCATTTGG--GAAAGTTGA-T----TTAT-TGACTTCTCTC-AAA-GGTGAAA----GC-TACACTTTGACTAGGAGCGGTGAAGCCTTTGACTT-ATATTATAAAC-CTTTACTTGTCTTGTAGAATGTAATGCTCC-TCGTGGGCGAAA-TGAAATACAACTTTCAACAACGGATCTCTTGGCTCTCGCATCGATGAAGAACGCAGCGAAATGCGATAAGTAATGTGAATTGCAGAATTCAGTGAATCATCGAATCTTTGAACGCACCTTGCGCCCTTTGGTATTCCGAAGGGCATGCCTGTTTGAGTGTCATGTTAATCTCAATATCCTTGTTTTTTCTTAA-TTGAAGACTTGGA---GATTGGACTTGGA-GTT---TGCTGG---CCCC----TTTTGTGGTCGGCTCCTCTTAAATATATTAGCTGGACTTTGGTTC-GCGTGAAGATGTAATAGTTTATTCATCATTAGCGCTTGCCT-AATGGGTCTGCTTCTAATCGTCTTCGGACAAGGATTAACTTCCTTCTTGACTCTTTGACCTCAAATCAGGTAGGACTACCCGCTGAACT
>Hydnoporia_yasudai_CLZhao1475_CN_YN
TCGAGTTTTG-AAGTAAGGCTTGATGCTGGTGCGGAAACGTACA-TGTGCTCGGTCTT--GCGCTCATTCCACTCAA-CCCCTGTGCA-CTTATCGAAGTTAGTAG---TCGTTCCTCCTTGTATTAGGAGTCGTCGAGGAG-------TTGCAAG-T-AGCCATTTGG--GAAAGTTGA-T----TTAT-TGACTTCTCTC-AAA-GGTGAAA----GC-TACACTTTGACTAGGAGCGGTGAAGCCTTTGACTT-ATATTATAAAC-CTTTACTTGTCTTGTAGAATGTAATGCTCC-TCGTGGGCGAAA-TGAAATACAACTTTCAACAACGGATCTCTTGGCTCTCGCATCGATGAAGAACGCAGCGAAATGCGATAAGTAATGTGAATTGCAGAATTCAGTGAATCATCGAATCTTTGAACGCACCTTGCGCCCTTTGGTATTCCGAAGGGCATGCCTGTTTGAGTGTCATGTTAATCTCAATATCCTTGTTTTTTCTTAA-TTGAAGACTTGGA---GATTGGACTTGGA-GTT---TGCTGG---CCCC----TTTTGTGGTCGGCTCCTCTTAAATATATTAGCTGGACTTTGGTTC-GCGTGAAGATGTAATAGTTTATTCATCATTAGCGCTTGCCT-AATGGGTCTGCTTCTAATCGTCTTCGGACAAGGATTAACTTCCTTCTTGACTCTTTGACCTCAAATCAGGTAGGACTACCCGCTGAACT
>Hydnoporia_yasudai_CLZhao1486_CN_YN
TCGAGTTTTGAAAGTAAGGCTTGATGCTGGTGCGGAAACGTACA-TGTGCTCGGTCTT--GCGCTCATTCCACTCAA-CCCCTGTGCA-CTTATCGAAGTTAGTAG---TCGTTCCTCCTTGTATTAGGAGTCGTCGAGGAG-------TTGCAAG-T-AGCCATTTGG--GAAAGTTGA-T----TTAT-TGACTTCTCTC-AAA-GGTGAAA----GC-TACACTTTGACTAGGAGCGGTGAAGCCTTTGACTT-ATATTATAAAC-CTTTACTTGTCTTGTAGAATGTAATGCTCC-TCGTGGGCGAAA-TGAAATACAACTTTCAACAACGGATCTCTTGGCTCTCGCATCGATGAAGAACGCAGCGAAATGCGATAAGTAATGTGAATTGCAGAATTCAGTGAATCATCGAATCTTTGAACGCACCTTGCGCCCTTTGGTATTCCGAAGGGCATGCCTGTTTGAGTGTCATGTTAATCTCAATATCCTTGTTTTTTCTTAA-TTGAAGACTTGGA---GATTGGACTTGGA-GTT---TGCTGG---CCCC----TTTTGTGGTCGGCTCCTCTTAAATATATTAGCTGGACTTTGGTTC-GCGTGAAGATGTAATAGTTTATTCATCATTAGCGCTTGCCT-AATGGGTCTGCTTCTAATCGTCTTCGGACAAGGATTAACTTCCTTCTTGACTCTTTGACCTCAAATCAGGTAGGACTACCCGCTGAACT
>Hydnoporia_yasudai_CLZhao1422_CN_YN
TCGAGTTTTG-AAGTAAGGCTTGATGCTGGTGCGGAAACGTACA-TGTGCTCGGTCTT--GCGCTCATTCCACTCAA-CCCCTGTGCA-CTTATCGAAGTTAGTAG---TCGTTCCTCCTTGTATTAGGAGTCGTCGAGGAG-------TTGCAAG-T-AGCCATTTGG--GAAAGTTGA-T----TTAT-TGACTTCTCTC-AAA-GGTGAAA----GC-TACACTTTGACTAGGAGCGGTGAAGCCTTTGACTT-ATATTATAAAC-CTTTACTTGTCTTGTAGAATGTAATGCTCC-TCGTGGGCGAAA-TGAAATACAACTTTCAACAACGGATCTCTTGGCTCTCGCATCGATGAAGAACGCAGCGAAATGCGATAAGTAATGTGAATTGCAGAATTCAGTGAATCATCGAATCTTTGAACGCACCTTGCGCCCTTTGGTATTCCGAAGGGCATGCCTGTTTGAGTGTCATGTTAATCTCAATATCCTTGTTTTTTCTTAA-TTGAAGACTTGGA---GATTGGACTTGGA-GTT---TGCTGG---CCCC----TTTTGTGGTCGGCTCCTCTTAAATATATTAGCTGGACTTTGGTTC-GCGTGAAGATGTAATAGTTTATTCATCATTAGCGCTTGCCT-AATGGGTCTGCTTCTAATCGTCTTCGGACAAGGATTAACTTCCTTCTTGACTCTTTGACCTCAAATCAGGTAGGACTACCCGCTGAACT
>Hydnoporia_yasudai_He273_CN
TCGAGTTTTGAAAGTAAGGCTTGATGCTGGTGCGGAAACGTACA-TGTGCTCGGTCTT--GCGCTCATTCCACTCAA-CCCCTGTGCA-CTTATCGAAGTTAGTAG---TCGTTCCTCCTTGTATTAGGAGTCGTCGAGGAG-------TTGTAAG-T-AGCCATTTGG--GAAAGTTGA-T----TTAT-TGACTTCTCTC-AAA-GGTGAAA----GC-TACACTTTGACTAGGAGCGGTGAAACCTTTGACTT-ATATTATAAAC-CTTTACTTGTCTTGTAGAATGTAATGCTCCTTCGTGGGCGAAA-TGAAATACAACTTTCAACAACGGATCTCTTGGCTCTCGCATCGATGAAGAACGCAGCGAAATGCGATAAGTAATGTGAATTGCAGAATTCAGTGAATCATCGAATCTTTGAACGCACCTTGCGCCCTTTGGTATTCCGAAGGGCATGCCTGTTTGAGTGTCATGTTAATCTCAATACCCTTG-TTTTTCTTAA-TTGAAGACTTGGA---GATTGGACTTGGA-GTT---TGCTGGC--CCCC----TTTTGTGGTCGGCTTCTCTTAAATATATTAGCTGGACTTTGGTTC-GCGTGAAGATGTAATAGTTTATTCATCATTAGCGCTTGCCT-AACGGGTCTGCTTCTAATCGTCTTCGGACAAGGATTAACTTCCTTCTTGACTCT-----------------------------------
>Hydnoporia_yasudai_He375_CN
TCGAGTTTTG-AAGTAAGGCTTGATGCTGGTGCGGAAACGTACA-TGTGCTCGGTCTT--GCGCTCATTCCACTCAA-CCCCTGTGCA-CTTATCGAAGTTAGTAG---TCGTTCCTCCTTGTATTAGGAGTCGTCGAGGAG-------TTGTAAG-T-AGCCATTTGG--GAAAGTTGA-T----TTAT-TGACTTCTCTC-AAA-GGTGAAA----GC-TACACTTTGACTAGGAGCGGTGAAACCTTTGACTT-ATATTATAAAC-CTTTACTTGTCTTGTAGAATGTAATGCTCCTTCGTGGGCGAAA-TGAAATACAACTTTCAACAACGGATCTCTTGGCTCTCGCATCGATGAAGAACGCAGCGAAATGCGATAAGTAATGTGAATTGCAGAATTCAGTGAATCATCGAATCTTTGAACGCACCTTGCGCCCTTTGGTATTCCGAAGGGCATGCCTGTTTGAGTGTCATGTTAATCTCAATACCCTTG-TTTTTCTTAA-TTGAAGACTTGGA---GATTGGACTTGGA-GTT---TGCTGGC--CCCC----TTTTGTGGTCGGCTTCTCTTAAATATATTAGCTGGACTTTGGTTC-GCGTGAAGATGTAATAGTTTATTCATCATTAGCGCTTGCCT-AACGGGTCTGCTTCTAATCGTCTTCGGACAAGGATTAACTTCCTTCTTGACTCT-----------------------------------
>Hydnoporia_yasudai_CLZhao867_CN_YN
TCGAGTTTTG-AAGTAAGGCTTGATGCTGGTGCGGAAACGTACA-TGTGCTCGGTCTT--GCGCTCATTCCACTCAA-CCCCTGTGCA-CTTATCGAAGTTAGTAG---TCGTTCCTCCTTGTATTAGGAGTCGTCGAGGAG-------TTGTAAG-T-AGCCATTTGG--GAAAGTTGA-T----TTAT-TGACTTCTCTC-AAA-GGTGAAA----GC-TACACTTTGACTAGGAGCGGTGAAACCTTTGACTT-ATATTATAAAC-CTTTACTTGTCTTGTAGAATGTAATGCTCCTTCGTGGGCGAAA-TGAAATACAACTTTCAACAACGGATCTCTTGGCTCTCGCATCGATGAAGAACGCAGCGAAATGCGATAAGTAATGTGAATTGCAGAATTCAGTGAATCATCGAATCTTTGAACGCACCTTGCGCCCTTTGGTATTCCGAAGGGCATGCCTGTTTGAGTGTCATGTTAATCTCAATACCCTTG-TTTTTCTTAA-TTGAAGACTTGGA---GATTGGACTTGGA-GTT---TGCTGGC--CCCC----TTTTGTGGTCGGCTTCTCTTAAATATATTAGCTGGACTTTGGTTC-GCGTGAAGATGTAATAGTTTATTCATCATTAGCGCTTGCCT-AACGGGTCTGCTTCTAATCGTCTTCGGACAAGGATTAACTTCCTTCTTGACTCTTTGACCTCAAATCAGGTAAGACTACCCGCTGAACT
>Hydnoporia_yasudai_CLZhao933_CN_YN
TCGAGTTTTGAAAGTAAGGCTTGATGCTGGTGCGGAAACGTACA-TGTGCTCGGTCTT--GCGCTCATTCCACTCAA-CCCCTGTGCA-CTTATCGAAGTTAGTAG---TCGTTCCTCCTTGTATTAGGAGTCGTCGAGGAG-------TTGTAAG-T-AGCCATTTGG--GAAAGTTAA-T----TTAT-TGACTTCTCTC-AAA-GGTGAAA----GC-TACACTTTGACTAGGAGCGGTGAAACCTTTGACTT-ATATTATAAAC-CTTTACTTGTCTTGTAGAATGTAATGCTCCTTCGTGGGCGAAA-TGAAATACAACTTTCAACAACGGATCTCTTGGCTCTCGCATCGATGAAGAACGCAGCGAAATGCGATAAGTAATGTGAATTGCAGAATTCAGTGAATCATCGAATCTTTGAACGCACCTTGCGCCCTTTGGTATTCCGAAGGGCATGCCTGTTTGAGTGTCATGTTAATCTCAATACCCTTG-TTTTTCTTAA-TTGAAGACTTGGA---GATTGGACTTGGA-GTT---TGCTGGC--CCCC----TTTTGTGGTCGGCTTCTCTTAAATATATTAGCTGGACTTTGGTTC-GCGTGAAGATGTAATAGTTTATTCATCATTAGCGCTTGCCT-AACGGGTCTGCTTCTAATCGTCTTCGGACAAGGATTAACTTCCTTCTTGACTCTTTGACCTCAAATCAGGTAGGACTACCCGCTGAACT
>Hydnoporia_yasudai_CLZhao853_CN_YN
TCAAGTTTTGAAAGTAAGGCTTGATGCTGGTGCGGAAACGTACA-TGTGCTCGGTCTT--GCGCTCATTCCACTCAA-CCCCTGTGCA-CTTATCGAAGTTAGTAG---TCGTTCCTCCTTGTATTAGGAGTCGTCGAGGAG-------TTGTAAG-T-AGCCATTTGG--GAAAGTTGA-T----TTAT-TGACTTCTCTC-AAA-GGTGAAA----GC-TACACTTTGACTAGGAGCGGTGAAACCTTTGACTT-ATATTATAAAC-CTTTACTTGTCTTGTAGAATGTAATGCTCCTTCGTGGGCGAAA-TGAAATACAACTTTCAACAACGGATCTCTTGGCTCTCGCATCGATGAAGAACGCAGCGAAATGCGATAAGTAATGTGAATTGCAGAATTCAGTGAATCATCGAATCTTTGAACGCACCTTGCGCCCTTTGGTATTCCGAAGGGCATGCCTGTTTGAGTGTCATGTTAATCTCAATACCCTTG-TTTTTCTTAA-TTGAAGACTTGGA---GATTGGACTTGGA-GTT---TGCTGGC--CCCC----TTTTGTGGTCGGCTTCTCTTAAATATATTAGCTGGACTTTGGTTC-GCGTGAAGATGTAATAGTTTATTCATCATTAGCGCTTGCCT-AACGGGTCTGCTTCTAATCGTCTTCGGACAAGGATTAACTTCCTTCTTGACTCTTTGACCTCAAATCAGGTAAGACTACCCGCTGAACT
>Hydnoporia_yasudai_CLZhao1549_CN_YN
TCGAGTTTTG-AAGTAAGGCTTGATGCTGGTGCGGAAACGTACA-TGTGCTCGGTCTT--GCGCTCATTCCACTCAA-CCCCTGTGCA-CTTATCGAAGTTAGTAG---TCGTTCCTCCTTGTATTAGGAGTCGTCGAGGAG-------TTGTAAG-T-AGCCATTTGG--GAAAGTTGA-T----TTAT-TGACTTCTCTC-AAA-GGTGAAA----GC-TACACTTTGACTAGGAGCGGTGAAACCTTTGACTT-ATATTATAAAC-CTTTACTTGTCTTGTAGAATGTAATGCTCCTTCGTGGGCGAAA-TGAAATACAACTTTCAACAACGGATCTCTTGGCTCTCGCATCGATGAAGAACGCAGCGAAATGCGATAAGTAATGTGAATTGCAGAATTCAGTGAATCATCGAATCTTTGAACGCACCTTGCGCCCTTTGGTATTCCGAAGGGCATGCCTGTTTGAGTGTCATGTTAATCTCAATACCCTTG-TTTTTCTTAA-TTGAAGACTTGGA---GATTGGACTTGGA-GTT---TGCTGGC--CCCC----TTTTGTGGTCGGCTTCTCTTAAATATATTAGCTGGACTTTGGTTC-GCGTGAAGATGTAATAGTTTATTCATCATTAGCGCTTGCCT-AACGGGTCTGCTTCTAATCGTCTTCGGACAAGGATTAACTTCCTTCTTGACTCTTTGACCTCAAATCAGGTAGGACTACCCGCTGAACT
>Hydnoporia_orienticorrugata_KUC20121019-16_KR
---------------------------------------GTACA-TGTGCTCAGTCTT--GCGCTCATTCCACTCAA-CCCCTGTGCA-CTTATCGAAGTTAGTAG---TCGTTCCTCCAATTTATTGGAGCCGTCTGAGTG-------TCGCAAG-T-ATTCATTAG-------TCTTTATT---TTAT-TGACTT---T--GAA-GGAGAAA----GT-GTTACTTTGACTAGGAGCGGTGAAACCTTTGACT---TATTATAAAC-CTTTACTTGTCTTGTAGAATGTAATGCTCC-TCGTGGGCGAAA-TTAAATACAACTTTCAACAACGGATCTCTTGGCTCTCGCATCGATGAAGAACGCAGCGAAATGCGATAAGTAATGTGAATTGCAGAATTCAGTGAATCATCGAATCTTTGAACGCACCTTGCGCCCTTTGGTATTCCGAAGGGCATGCCTGTTTGAGTGTCATGTTAATCTCAATCCCCTTG---TTTCTTAA--TTGAGGCTCGGA---GATTGGACTTGGAGGTT---TGCTGGTC-CCCC----TTTTGTGGTCGGCTCCTCTTAAATACATTAGCTGGACTTTGGTTC-GCGTGAAGATGTAATAGTTTATTCATCATTAGCGCTTGCCT-AACGGGTCTGCTTCTAATCGTCTTCGGACAAGGATTAACTTCCTTCTTGAC--------------------------------------
>Hydnoporia_orienticorrugata_KUC20121123-05_KR
----------------------GATGCTGGTGCGGAAACGTACA-TGTGCTCAGTCTT--GCGCTCATTCCACTCAA-CCCCTGTGCA-CTTATCGAAGTTAGTAG---TCGTTCCTCCAATTTATTGGAGCCGTCTGAGTG-------TCGCAAG-T-ATTCATTAG-----AGTCTTTATT---TTAT-TGACTT---T--GAA-GGAGAAA----GT-GTTACTTTGACTAGGAGCGGTGAAACCTTTGACT---TATTATAAAC-CTTTACTTGTCTTGTAGAATGTAATGCTCC-TCGTGGGCGAAA-TTAAATACAACTTTCAACAACGGATCTCTTGGCTCTCGCATCGATGAAGAACGCAGCGAAATGCGATAAGTAATGTGAATTGCAGAATTCAGTGAATCATCGAATCTTTGAACGCACCTTGCGCCCTTTGGTATTCCGAAGGGCATGCCTGTTTGAGTGTCATGTTAATCTCAATCCCCTTG---TTTCTTAA--TTGAGGCTCGGA---GATTGGACTTGGAGGTT---TGCTGGTC-CCCC----TTTTGTGGTCGGCTCCTCTTAAATACATTAGCTGGACTTTGGTTC-GCGTGAAGATGTAATAGTTTATTCATCATTAGCGCTTGCCT-AACGGGTCTGCTTCTAATCGTCTTCGGACAAGGATTAACTTCCTTCTTGACTCTTTGACCTCAAATCAGGTAGGACTACCCGCTGAACT
>Hydnoporia_orienticorrugata_KUC20131001-21_KR
-----------------------------------------------------------------------------------------------------------------------------------------------------------------------------------------------------------------------------------------------------------------------------------------------------------------------------------------------------------------------AAGAACGCAGCGAAATGCGATAAGTAATGTGAATTGCAGAATTCAGTGAATCATCGAATCTTTGAACGCACCTTGCGCCCTTTGGTATTCCGAAGGGCATGCCTGTTTGAGTGTCATGTTAATCTCAATCCCCTTG---TTTCTTAA--TTGAGGCTTGGA---GATTGGACTTGGAGGTT---TGCTGGT--CCCC----TTTTGTGGTCGGCTCCTCTTAAATACATTAGCTGGACTTTGGTTC-GCGTGAAGATGTAATAGTTTATTCATCATTAGCGCTTGCCT-AACGGGTCTGCTTCTAATCGTCTTCGGACAAGGATTAACTTCCTTCTTGACTCTTTGACCTCAAATCAGGTAGGACTACCCGCTGAACT
>Hydnoporia_orienticorrugata_SFC20140412-06_KR
TCGAGTTTTGAAAGC-AGGCTTGATGCTGGTGCGGAAACGTACA-TGTGCTCAGTCTT--GCGCTCATTCCACTCAA-CCCCTGTGCA-CTTATCGAAGTTAGTAG---TCGTTCCTCCAATTTATTGGAGCCGTCTGAGTG-------TCGCAAG-T-ATTCATTAG-----AGTCTTTATT---TTAT-TGACTT---T--GAA-GGAGAAA----GT-GTTACTTTGACTAGGAGCGGTGAAACCTTTGACT---TATTATAAAC-CTTTACTTGTCTTGTAGAATGTAATGCTCC-TCGTGGGCGAAA-TTAAATACAACTTTCAACAACGGATCTCTTGGCTCTCGCATCGATGAAGAACGCAGCGAAATGCGATAAGTAATGTGAATTGCAGAATTCAGTGAATCATCGAATCTTTGAACGCACCTTGCGCCCTTTGGTATTCCGAAGGGCATGCCTGTTTGAGTGTCATGTTAATCTCAATCCCCTTG---TTTCTTAA--TTGAGGCTCGGA---GATTGGACTTGGAGGTT---TGCTGGTC-CCCC----TTTTGTGRTCGGCTCCTCTTAAATACATTAGCTGGACTTTGGTTC-GCGTGAAGATGTAATAGTTTATTCATCATTAGCGCTTGCCT-AACGGGTCTGCTTCTAATCGTCTTCGGACAAGGATTAACTTCCTTCTTGACTCT-----------------------------------
>Hydnoporia_orienticorrugata_SFC20150212-01_KR
TCGAGTTTTGAAAGC-AGGCTTGATGCTGGTGCGGAAACGTACA-TGTGCTCAGTCTT--GCGCTCATTCCACTCAA-CCCCTGTGCA-CTTATCGAAGTTAGTAG---TCGTTCCTCCAATTTATTGGAGCCGTCTGAGTG-------TCGCAAG-T-ATTCATTAG-----AGTCTTTATT---TTAT-TGACTT---T--GAA-GGAGAAA----GT-GTTACTTTGACTAGGAGCGGTGAAACCTTTGACT---TATTATAAAC-CTTTACTTGTCTTGTAGAATGTAATGCTCC-TCGTGGGCGAAA-TTAAATACAACTTTCAACAACGGATCTCTTGGCTCTCGCATCGATGAAGAACGCAGCGAAATGCGATAAGTAATGTGAATTGCAGAATTCAGTGAATCATCGAATCTTTGAACGCACCTTGCGCCCTTTGGTATTCCGAAGGGCATGCCTGTTTGAGTGTCATGTTAATCTCAATCCCCTTG---TTTCTTAA--TTGAGGCTCGGA---GATTGGACTTGGAGGTT---TGCTGGTC-CCCC----TTTTGTGGTCGGCTCCTCTTAAATACATTAGCTGGACTTTGGTTC-GCGTGAAGATGTAATAGTTTATTCATCATTAGCGCTTGCCT-AACGGGTCTGCTTCTAATCGTCTTCGGACAAGGATTAACTTCCTTCTTGACTCT-----------------------------------
>Hydnoporia_orienticorrugata_SFC20150319-12_KR
----------------AGGCTTGATGCTGGTGCGGAAACGTACA-TGTGCTCAGTCTT--GCGCTCATTCCACTCAA-CCCCTGTGCA-CTTATCGAAGTTAGTAG---TCGTTCCTCCAATTTATTGGAGCCGTCTGAGTG-------TCGCAAG-T-ATTCATTAG-----AGTCTTTATT---TTAT-TGACTT---T--GAA-GGAGAAA----GT-GTTACTTTGACTAGGAGCGGTGAAACCTTTGACT---TATTATAAAC-CTTTACTTGTCTTGTAGAATGTAATGCTCC-TCGTGGGCGAAA-TTAAATACAACTTTCAACAACGGATCTCTTGGCTCTCGCATCGATGAAGAACGCAGCGAAATGCGATAAGTAATGTGAATTGCAGAATTCAGTGAATCATCGAATCTTTGAACGCACCTTGCGCCCTTTGGTATTCCGAAGGGCATGCCTGTTTGAGTGTCATGTTAATCTCAATCCCCTTG---TTTCTTAA--TTGAGGCTCGGA---GATTGGACTTGGAGGTT---TGCTGGTC-CCCC----TTTTGTGGTCGGCTCCTCTTAAATACATTAGCTGGACTTTGGTTC-GCGTGAAGATGTAATAGTTTATTCATCATTAGCGCTTGCCT-AACGGGTCTGCTTCTAATCGTCTTCGGACAAGGATTAACTTCCTTCTTGACTCT-----------------------------------
>Hydnoporia_orienticorrugata_SFC20150513-06_KR
------------------------------------------------------------------------------------------------------------------------------------------------------------------------------------------------------------------------------------------------------------------TATTATAAAC-CTTTACTTGTCTTGTAGAATGTAATGCTCC-TCGTGGGCGAAA-TTAAATACAACTTTCAACAACGGATCTCTTGGCTCTCGCATCGATGAAGAACGCAGCGAAATGCGATAAGTAATGTGAATTGCAGAATTCAGTGAATCATCGAATCTTTGAACGCACCTTGCGCCCTTTGGTATTCCGAAGGGCATGCCTGTTTGAGTGTCATGTTAATCTCAATCCCCTTG---TTTCTTAA--TTGAGGCTCGGA---GATTGGACTTGGAGGTT---TGCTGGTC-CCCC----TTTTGTGGTCGGCTCCTCTTAAATACATTAGCTGGACTTTGGTTC-GCGTGAAGATGTAATAGTTTATTCATCATTAGCGCTTGCCT-AACGGGTCTGCTTCTAATCGTCTTCGGACAAGGATTAACTTCCTTCTTGACTCT-----------------------------------
>Hydnoporia_orienticorrugata_SFC20151030-12_KR
TCGAGTTTTGAAAGC-AGGCTTGATGCTGGTGCGGAAACGTACA-TGTGCTCAGTCTT--GCGCTCATTCCACTCAA-CCCCTGTGCA-CTTATCGAAGTTAGTAG---TCGTTCCTCCAATTTATTGGAGCCGTCTGAGTG-------TCGCAAG-T-ATTCATTAG-----AGTCTTTATT---TTAT-TGACTT---T--GAA-GGAGAAA----GT-GTTACTTTGACTAGGAGCGGTGAAACCTTTGACT---TATTATAAAC-CTTTACTTGTCTTGTAGAATGTAATGCTCC-TCGTGGGCGAAA-TTAAATACAACTTTCAACAACGGATCTCTTGGCTCTCGCATCGATGAAGAACGCAGCGAAATGCGATAAGTAATGTGAATTGCAGAATTCAGTGAATCATCGAATCTTTGAACGCACCTTGCGCCCTTTGGTATTCCGAAGGGCATGCCTGTTTGAGTGTCATGTTAATCTCAATCCCCTTG---TTTCTTAA--TTGAGGCTCGGA---GATTGGACTTGGAGGTT---TGCTGGTC-CCCC----TTTTGTGGTCGGCTCCTCTTAAATACATTAGCTGGACTTTGGTTC-GCGTGAAGATGTAATAGTTTATTCATCATTAGCGCTTGCCT-AACGGGTCTGCTTCTAATCGTCTTCGGACAAGGATTAACTTCCTTCTTGACTCT-----------------------------------
>Hydnoporia_orienticorrugata_SFC20190619-11_KR
TCGAGTTTTGAAAGC-AGGCTTGATGCTGGTGCGGAAACGTACA-TGTGCTCAGTCTT--GCGCTCATTCCACTCAA-CCCCTGTGCA-CTTATCGAAGTTAGTAG---TCGTTCCTCCAATTTATTGGAGCCGTCTGAGTG-------TCGCAAG-T-ATTCATTAG-----AGTCTTTATT---TTAT-TGACTT---T--GAA-GGAGAAA----GT-GTTACTTTGACTAGGAGCGGTGAAACCTTTGACT---TATTATAAAC-CTTTACTTGTCTTGTAGAATGTAATGCTCC-TCGTGGGCGAAA-TTAAATACAACTTTCAACAACGGATCTCTTGGCTCTCGCATCGATGAAGAACGCAGCGAAATGCGATAAGTAATGTGAATTGCAGAATTCAGTGAATCATCGAATCTTTGAACGCACCTTGCGCCCTTTGGTATTCCGAAGGGCATGCCTGTTTGAGTGTCATGTTAATCTCAATCCCCTTG---TTTCTTAA--TTGAGGCTYGGA---GATTGGACTTGGAGGTT---TGCTGGT--CCCC----TTTTGTGGTCGGCTCCTCTTAAATACATTAGCTGGACTTTGGTTC-GCGTGAAGATGTAATAGTTTATTCATCATTAGCGCTTGCCT-AACGGGTCTGCTTCTAATCGTCTTCGGACAAGGATTAACTTCCTTCTTGACTCTTTGACCTCAAATCAGGTAGGACTACCCGCTGAACT
>Hydnoporia_orienticorrugata_CLZhao938_CN_YN
TCGAGTTTTGAAAGC-AGGCTTGATGCTGGTGCGGAAACGTACA-TGTGCTCAGTCTT--GCGCTCATTCCACTCAA-CCCCTGTGCA-CTTATCGAAGTTAGTAG---TCGTTCCTCCAATTTATTGGAGCCGTCTGAGTG-------TCGCAAG-T-ATTCATTAG-----AGTCTTTATT---TTAT-TGACTT---T--GAA-GGAGAAA----GT-GTTACTTTGACTAGGAGCGGTGAAACCTTTGACT---TATTATAAAC-CTTTACTTGTCTTGTAGAATGTAATGCTCC-TCGTGGGCGAAA-TTAAATACAACTTTCAACAACGGATCTCTTGGCTCTCGCATCGATGAAGAACGCAGCGAAATGCGATAAGTAATGTGAATTGCAGAATTCAGTGAATCATCGAATCTTTGAACGCACCTTGCGCCCTTTGGTATTCCGAAGGGCATGCCTGTTTGAGTGTCATGTTAATCTCAATCCCCTTG---TTTCTTAA--TTGAGGCTCGGA---GATTGGACTTGGAGGTT---TGCTGGTC-CCCC----TTTTGTGGTCGGCTCCTCTTAAATACATTAGCTGGACTTTGGTTC-GCGTGAAGATGTAATAGTTTATTCATCATTAGCGCTTGCCT-AACGGGTCTGCTTCTAATCGTCTTCGGACAAGGATTAACTTCCTTCTTGACTCTTTGACCTCAAATCAGGTAGGACTACCCGCTGAACT
>Hydnoporia_orienticorrugata_He761_CN
TCGAGTTTTG-AAGC-AGGCTTGATGCTGGTGCGGAAACGTACA-TGTGCTCAGTCTT--GCGCTCATTCCACTCAA-CCCCTGTGCA-CTTATCGAAGTTAGTAG---TCGTTCCTCCAATTTATTGGAGCCGTCTGAGTG-------TCGCAAG-T-ATTCATTAG-----AGTCTTTATT---TTAT-TGACTT---T--GAA-GAAGAAA----GT-GTTACTTTGACTAGGAGCGGTGAAACCTTTGACT---TATTATAAAC-CTTTACTTGTCTTGTAGAATGTAATGCTCC-TCGTGGGCGAAA-TTAAATACAACTTTCAACAACGGATCTCTTGGCTCTCGCATCGATGAAGAACGCAGCGAAATGCGATAAGTAATGTGAATTGCAGAATTCAGTGAATCATCGAATCTTTGAACGCACCTTGCGCCCTTTGGTATTCCGAAGGGCATGCCTGTTTGAGTGTCATGTTAATCTCAATCCCCTTG---TTTCTTAA--TTGAGGCTCGGA---GATTGGACTTGGAGGTT---TGCTGGTC-CCCC----TTTTGTGGTCGGCTCCTCTTAAATACATTAGCTGGACTTTGGTTC-GCGTGAAGATGTAATAGTTTATTCATCATTAGCGCTTGCCT-AACGGGTCTGCTTCTAATCGTCTTCGGACAAGGATTAACTTCCTTCTTGACTCT-----------------------------------
>Hydnoporia_orienticorrugata_He839_CN
TCGAGTTTTG-AAGC-AGGCTTGATGCTGGTGCGGAAACGTACA-TGTGCTCAGTCTT--GCGCTCATTCCACTCAA-CCCCTGTGCA-CTTATCGAAGTTAGTAG---TCGTTCCTCCAATTTATTGGAGCCGTCTGAGTG-------TCGCAAG-T-ATTCATTAG-----AGTCTTTATT---TTAT-TGACTT---T--GAA-GAAGAAA----GT-GTTACTTTGACTAGGAGCGGTGAAACCTTTGACT---TATTATAAAC-CTTTACTTGTCTTGTAGAATGTAATGCTCC-TCGTGGGCGAAA-TTAAATACAACTTTCAACAACGGATCTCTTGGCTCTCGCATCGATGAAGAACGCAGCGAAATGCGATAAGTAATGTGAATTGCAGAATTCAGTGAATCATCGAATCTTTGAACGCACCTTGCGCCCTTTGGTATTCCGAAGGGCATGCCTGTTTGAGTGTCATGTTAATCTCAATCCCCTTG---TTTCTTAA--TTGAGGCTCGGA---GATTGGACTTGGAGGTT---TGCTGGTC-CCCC----TTTTGTGGTCGGCTCCTCTTAAATACATTAGCTGGACTTTGGTTC-GCGTGAAGATGTAATAGTTTATTCATCATTAGCGCTTGCCT-AACGGGTCTGCTTCTAATCGTCTTCGGACAAGGATTAACTTCCTTCTTGACTCT-----------------------------------
>Hydnoporia_subtabacina_SFC20190322-02_KR
TCGAGTTTTGAAAGTAGGACTTGATGCTGGTGCGGAAACGTACA-TGTGCTCAGTCTT--ACGCTCATTCCACTCAA-CCCCTGTGCA-CTTATCGAAGTTAGTAG---TCGTTCCTCC--TTTATTGGAGCCGT-CGAGAG-------TCGCGAG-T-AATCATTAG---AGAGTCT--------TTAT-TGACTT---TT-GAA-GGTGGAA----GC-GTCRCTTTGACTGGGAGCGGTGAARCCTTTGACTT--TATTATAAAC-YTTTATTTGTCTTGTAGAATGTAATGCTCC-TAGTGGGCGAAA-TTAAATATAACTTTCAACAACGGATCTCTTGGCTCTCGCATCGATGAAGAACGCAGCGAAATGCGATAAGTAATGTGAATTGCAGAATTCAGTGAATCATCGAATCTTTGAACGCACCTTGCGCCCTTTGGTATTCCGAAGGGCATGCCTGTTTGAGTGTCATGTTAATCTCAATCCCCTTG---TTTCTTAA--TTGAGGCTCGGA---GGTTGGACTTGGA-GTT---TGCTGG---CCCC----TCTTGTGGTCGGCTCCTCTTAAATGCATTAGCTGGACTTTGGTTCTGCGTGAAGGTGTAATAGTTTATTCGCCATTAGCGCTTGCCT-AACGAGTCTGCTTCTAATCGTCTTCGGACAAGGATTAAGTTCCTTCTTGACTCTTTGACCTCAAATCAGGTAGGACTACCCGCTGAACT
>Hydnoporia_subtabacina_SFC20190510-01_KR
TCGAGTTTTGAAAGTAGGACTTGATGCTGGTGCGGAAACGTACA-TGTGCTCAGTCTT--ACGCTCATTCCACTCAA-CCCCTGTGCA-CTTATCGAAGTTAGTAG---TCGTTCCTCC--TTTATTGGAGCCGT-CGAGAG-------TCGCGAG-T-AATCATTAG---AGAGTCT--------TTAT-TGACTT---TT-GAA-GGTGGAA----GC-GTCGCTTTGACTGGGAGCGGTGAWRCCTTTGACTT--TATTATAAAC-YTTTATTTGTCTTGTAGAATGTAATGCTCC-TAGTGGGCGAAA-TTAAATATAACTTTCAACAACGGATCTCTTGGCTCTCGCATCGATGAAGAACGCAGCGAAATGCGATAAGTAATGTGAATTGCAGAATTCAGTGAATCATCGAATCTTTGAACGCACCTTGCGCCCTTTGGTATTCCGAAGGGCATGCCTGTTTGAGTGTCATGTTAATCTCAATCCCCTTG---TTTCTTAA--TTGAGGCTCGGA---GGTTGGACTTGGA-GTY---TGCTGG---CCCC----TCTTGTGGTCGGCTCCTCTTAAATGCATTAGCTGGACTTTGGTTCTGCGTGAAGGTGTAATAGTTTATTCGCCATTAGCGCTTKCCT-AACGAGTCTGCTTCTAATCGTCTTCGGACAAGGATTAASTTCCTTCTTGACTCTTTGACCTCAAATCAGGTAGGACTACCCGCTGAACT
>Hydnoporia_subtabacina_SFC20190619-15_KR
TCGAGTTTTGAAAGTAGGACTTGATGCTGGTGCGGAAACGTACA-TGTGCTCAGTCTT--ACGCTCATTCCACTCAA-CCCCTGTGCA-CTTATCGAAGTTAGTAG---TCGTTCCTCC--TTTATTGGAGCCGT-CGAGAG-------TCGCGAG-T-AATCATTAG---AGAGTCT--------TTAT-TGACTT---TT-GAA-GGTGGAA----GC-GTCGCTTTGACTGGGAGCGGTGAAGCCTTTGACTT--TATTATAAAC-TTTTATTTGTCTTGTAGAATGTAATGCTCC-TAGTGGGCGAAA-TTAAATATAACTTTCAACAACGGATCTCTTGGCTCTCGCATCGATGAAGAACGCAGCGAAATGCGATAAGTAATGTGAATTGCAGAATTCAGTGAATCATCGAATCTTTGAACGCACCTTGCGCCCTTTGGTATTCCGAAGGGCATGCCTGTTTGAGTGTCATGTTAATCTCAATCCCCTTG---TTTCTTAA--TTGAGGCTCGGA---GGTTGGACTTGGA-GTY---TGCTGG---CCCC----TCTTGTGGTCGGCTCCTCTTAAATGCATTAGCTGGACTTTGGTTCTGCGTGAAGGTGTAATAGTTTATTCGCCATTAGCGCTTKCCT-AACGAGTCTGCTTCTAATCGTCTTCGGACAAGGATTAAGTTCCTTCTTGACTCTTTGACCTCAAATCAGGTAGGACTACCCGCTGAACT
>Hydnoporia_subtabacina_Heikki_Kotiranta_20797_(H)_RU_PER
TCGAGTTTTGAAAGTAGGACTTGATGCTGGTGCGGAAACGTACA-TGTGCTCAGTCTT--ACGCTCATTCCACTCAA-CCCCTGTGCA-CTTATCGAAGTTAGTAG---TCGTTCCTCC--TTTATTGGAGCCGT-CGAGAG-------TCGCGAG-T-AATCAYTAG---AGAGTCT--------TTAT-TGACTT---TT-GAA-GGTGGAA----GC-GTCGCTTTGACTGGGAGCGGTGAAACCTTTGACTT--TATTATAAAC-CTTTATTTGTCTTGTAGAATGTAATGCTCC-TAGTGGGCGAAA-TTAAATATAACTTTCAACAACGGATCTCTTGGCTCTCGCATCGATGAAGAACGCAGCGAAATGCGATAAGTAATGTGAATTGCAGAATTCAGTGAATCATCGAATCTTTGAACGCACCTTGCGCCCTTTGGTATTCCGAAGGGCATGCCTGTTTGAGTGTCATGTTAATCTCAATCCCCTTG---TTTCTTAA--TTGAGGCTCGGA---GGTTGGACTTGGA-GTT---TGYTGGC--CCCC----TCTTGTGGTCGGCTCCTCTTAAATGCATTAGCTGGACTTTGGTTCTGCGTGAAGGTGTAATAGTTTATTCGCCATTAGCGCTTGCCT-AACGAGTCTGCTTCTAATCGTCTTCGGACAAGGATTAAGTTCCTTCTTGACTCTTTGACCTCAAATCAGGTAGGACTACCCGCTGAACT
>Hydnoporia_subtabacina_Heikki_Kotiranta_25205_(H)_RU_KK
TCGAGTTTTGAAAGTAGGACTTGATGCTGGTGCGGAAACGTACA-TGTGCTCAGTCTT--ACGCTCATTCCACTCAA-CCCCTGTGCA-CTTATCGAAGTTAGTAG---TCGTTCCTCC--TTTATTGGAGCCGT-CGAGAG-------TCGCGAG-T-AATCATT-----AGAGTCT--------TTRT-TGACTT---TT-GAA-GGTGGAA----GC-GTCGCTTTGACTGGGAGCGGTGAAACCTTTGACTT--TATTATAAAC-CTTTATTTGTCTTGTAGAATGTAATGCTCC-TAGTGGGCGAAA-TTAAATATAACTTTCAACAACGGATCTCTTGGCTCTCGCATCGATGAAGAACGCAGCGAAATGCGATAAGTAATGTGAATTGCAGAATTCAGTGAATCATCGAATCTTTGAACGCACCTTGCGCCCTTTGGTATTCCGAAGGGCATGCCTGTTTGAGTGTCATGTTAATCTCAATCCCCTTG---TTTCTTAA--TTGAGGCTCGGA---GGTTGGACTTGGA-GTT---TGYTGGC--CCCC----TCTTGTGGTCGGCTCCTCTTAAATGCATTAGCTGGACTTTGGTTCTGCGTGAAGGTGTAATAGTTTATTCGCCATTAGCGCTTGCCT-AACGAGTCTGCTTCTAATCGTCTTCGGACAAGGATTAAGTTCCTT--------------------------------------------
>Hydnoporia_subtabacina_Otto_Miettinen_17028.3_(H)_US_NY
TCGAGTTTTGAAAGTAGGACTTGATGCTGGTGCGGAAACGTACA-TGTGCTCAGTCTT--ACGCTCATTCCACTCAA-CCCCTGTGCA-CTTATCGAAGTTAGTAG---TCGTTCCTCC--TTTATTGGAGCCGT-CGAGAG-------TCGCGAG-T-AATCATTAG---AGAGTCT--------TTAT-TGACTT---TT-GAA-GGTGGAA----GC-GTCGCTTTGACTGGGAGCGGTGAAACCTTTGACTT--TATTATAAAC-CTTTATTTGTCTTGTAGAATGTAATGCTCCTTAGTGGGCGAAA-TTAAATATAACTTTCAACAACGGATCTCTTGGCTCTCGCATCGATGAAGAACGCAGCGAAATGCGATAAGTAATGTGAATTGCAGAATTCAGTGAATCATCGAATCTTTGAACGCACCTTGCGCCCTTTGGTATTCCGAAGGGCATGCCTGTTTGAGTGTCATGTTAATCTCAATCCCCTTG---TTTCTTAA--TTGAGGCTCGGA---GGTTGGACTTGGAGGTT---TGCTGG---CCCC----TCTTGTGGTCGGCTCCTCTTAAATGCATTAGCTGGACTTTGGTTCTGCGTGAAGGTGTAATAGTTTATTCGCCATTAGCGCTTGCCT-AACGAGTCTGCTTCTAATCGTCTTCGGACAAGGATTAAGTTCCTTCTTGACTCTTTGACCTCAAATCAGGTAGGACTACCCGCTGAACT
>Hydnoporia_subtabacina_Viacheslav_Spirin_5196_(H)_RU_KHA
TCGAGTTTTGAAAGTAGGACTTGATGCTGGTGCGGAAACGTACA-TGTGCTCAGTCTT--ACGCTCATTCCACTCAA-CCCCTGTGCA-CTTATCGAAGTTAGTAG---TCGTTCCTCC--TTTATTGGAGCCGT-CGAGAG-------TCGCGAG-T-AATCATT-----AGAGTCT--------TTAT-TGACTT---TT-GAA-GGTGGAA----GC-GTCGCTTTGACTGGGAGCGGTGAAACCTTTGACTT--TATTATAAAC-YTTTATTTGTCTTGTAGAATGTAATGCTCC-TAGTGGGCGAAA-TTAAATATAACTTTCAACAACGGATCTCTTGGCTCTCGCATCGATGAAGAACGCAGCGAAATGCGATAAGTAATGTGAATTGCAGAATTCAGTGAATCATCGAATCTTTGAACGCACCTTGCGCCCTTTGGTATTCCGAAGGGCATGCCTGTTTGAGTGTCATGTTAATCTCAATCCCCTTG---TTTCTTAA--TTGAGGCTCGGA---GGTTGGACTTGGA-GTT---TGCTGG---CCCC----TCTTGTGGTCGGCTCCTCTTAAATGCATTAGCTGGACTTTGGTTCTGCGTGAAGGTGTAATAGTTTATTCGCCATTAGCGCTTKCCT-AACGAGTCTGCTTCTAATCGTCTTCGGACAAGGATTAAGTTCCTTCTTGACTCTTTGACCTCAA-------------------------
>Hydnoporia_subtabacina_Viacheslav_Spirin_6582_(H)_RU_KHA
TCGAGTTTTGAAAGTAGGACTTGATGCTGGTGCGGAAACGTACA-TGTGCTCAGTCTT--ACGCTCATTCCACTCAA-CCCCTGTGCA-CTTATCGAAGTTAGTAG---TCGTTCCTCC--TTTATTGGAGCCGT-CGAGAG-------TCGCGAG-T-AATCATT-----AGAGTCT--------TTAT-TGACTT---TT-GAA-GGTGGAA----GC-GTCGCTTTGACTGGGAGCGGTGAARCCTTTGACTT--TATTATAAAC-TTTTATTTGTCTTGTAGAATGTAATGCTCC-TAGTGGGCGAAA-TTAAATATAACTTTCAACAACGGATCTCTTGGCTCTCGCATCGATGAAGAACGCAGCGAAATGCGATAAGTAATGTGAATTGCAGAATTCAGTGAATCATCGAATCTTTGAACGCACCTTGCGCCCTTTGGTATTCCGAAGGGCATGCCTGTTTGAGTGTCATGTTAATCTCAATCCCCTTG---TTTCTTAA--TTGAGGCTCGGA---GGTTGGACTTGGA-GTT---TGCTGG---CCCC----TCTTGTGGTCGGCTCCTCTTAAATGCATTAGCTGGACTTTGGTTCTGCGTGAAGGTGTAATAGTTTATTCGCCATTAGCGCTTGCCT-AACGAGTCTGCTTCTAATCGTCTTCGGACAAGGATTAAGTTCCTTCTTGACTCTTTGACCTCAA-------------------------
>Hydnoporia_subtabacina_Viacheslav_Spirin_6566_(H)_RU_KHA
TCGAGTTTTGAAAGTAGGACTTGATGCTGGTGCGGAAACGTACA-TGTGCTCAGTCTT--ACGCTCATTCCACTCAA-CCCCTGTGCA-CTTATCGAAGTTAGTAG---TCGTTCCTCC--TTTATTGGAGCCGT-CGAGAG-------TCGCGAG-T-AATCATTAG---AGAGTCT--------TTAT-TGACTT---TT-GAA-GGTGGAA----GC-GTCGCTTTGACTGGGAGCGGTGAARCCTTTGACTT--TATTATAAAC-TTTTATTTGTCTTGTAGAATGTAATGCTCC-TAGTGGGCGAAA-TTAAATATAACTTTCAACAACGGATCTCTTGGCTCTCGCATCGATGAAGAACGCAGCGAAATGCGATAAGTAATGTGAATTGCAGAATTCAGTGAATCATCGAATCTTTGAACGCACCTTGCGCCCTTTGGTATTCCGAAGGGCATGCCTGTTTGAGTGTCATGTTAATCTCAATCCCCTTG---TTTCTTAA--TTGAGGCTCGGA---GGTTGGACTTGGA-GTT---TGCTGG---CCCC----TCTTGTGGTCGGCTCCTCTTAAATGCATTAGCTGGACTTTGGTTCTGCGTGAAGGTGTAATAGTTTATTCGCCATTAGCGCTTGCCT-AACGAGTCTGCTTCTAATCGTCTTCGGACAAGGATTAAGTTCCTTCTTGACTCTTTGACCTCAAA------------------------
>Hydnoporia_subtabacina_Viacheslav_Spirin_6520_(H)_RU_KHA
TCGAGTTTTGAAAGTAGGACTTGATGCTGGTGCGGAAACGTACA-TGTGCTCAGTCTT--ACGCTCATTCCACTCAA-CCCCTGTGCA-CTTATCRAAGTTAGTAG---TCGTTCCTCC--TTTATTGGAGCCGT-CGAGAG-------TCGCGAG-T-AATCATTAG----AAGTCT--------TTRT-TGACTT---TT-GAA-GGTGGAA----GC-GTCGCTTTGACTGGGAGCGGTGAAACCTTTGACTT--TATTATAAAC-YTTTATTTGTCTTGTAGAATGTAATGCTCC-TAGTGGGCGAAA-TTAAATATAACTTTCAACAACGGATCTCTTGGCTCTCGCATCGATGAAGAACGCAGCGAAATGCGATAAGTAATGTGAATTGCAGAATTCAGTGAATCATCGAATCTTTGAACGCACCTTGCGCCCTTTGGTATTCCGAAGGGCATGCCTGTTTGAGTGTCATGTTAATCTCAATCCCCTTG---TTTCTTAA--TTGAGGCTYGGA---GGTTGGACTTGGA-GTT---TGCTGG---CCCC----TCTTGTGGTCGGCTCCTCTTAAATGCATTAGCTGGACTTTGGTTCTGCGTGAAGGTGTAATAGTTTATTCGCCATTAGCGCTTGCCT-AACGAGTCTGCTTCTAATCGTCTTCGGACAAGGATTAAGTTCCTTCTTGACTCTTTGACCTCAA-------------------------
>Hydnoporia_subtabacina_Viacheslav_Spirin_6507_(H)_RU_KHA
TCGAGTTTTGAAAGTAGGACTTGATGCTGGTGCGGAAACGTACA-TGTGCTCAGTCTT--ACGCTCATTCCACTCAA-CCCCTGTGCA-CTTATCGAAGTTAGTAG---TCGTTCCTCC--TTTATTGGAGCCGT-CGAGAG-------TCGCGAG-T-AATCATTAG----RAGTCT--------TTRT-TGACTT---TT-GAA-GGTGGAA----GC-GTCGCTTTGACTGGGAGCGGTGAAACCTTTGACTT--TATTATAAAC-CTTTATTTGTCTTGTAGAATGTAATGCTCC-TAGTGGGCGAAA-TTAAATATAACTTTCAACAACGGATCTCTTGGCTCTCGCATCGATGAAGAACGCAGCGAAATGCGATAAGTAATGTGAATTGCAGAATTCAGTGAATCATCGAATCTTTGAACGCACCTTGCGCCCTTTGGTATTCCGAAGGGCATGCCTGTTTGAGTGTCATGTTAATCTCAATCCCCTTG---TTTCTTAA--TTGAGGCTCGGA---GGTTGGACTTGGAGGTT---TGCTGG---CCCC----TCTTGTGGTCGGCTCCTCTTAAATGCATTAGCTGGACTTTGGTTCTGCGTGAAGGTGTAATAGTTTATTCGCCATTAGCGCTTGCCT-AACGAGTCTGCTTCTAATCGTCTTCGGACAAGGATTAAGTTCCTTMTTGACTCTTTGACCTCAA-------------------------
>Hydnoporia_subtabacina_CFMR:DLL2011-152_US_WI
TCGAGTTTTGAAAGTAGGACTTGATGCTGGTGCGGAAACGTACA-TGTGCTCAGTCTT--ACGCTCATTCCACTCAA-CCCCTGTGCA-CTTATCGAAGTTAGTAG---TCGTTCCTCC--TTTATTGGAGCCGT-CGAGAG-------TCGCGAG-T-AATCATTAG---AGAGTCT--------TTAT-TGACTT---TT-GAA-GGTGGAA----GC-GTCGCTTTGACTGGGAGCGGTGAAACCTTTGACTT--TATTATAAAC-CTTTATTTGTCTTGTAGAATGTAATGCTCCTTAGTGGGCGAAA-TTAAATATAACTTTCAACAACGGATCTCTTGGCTCTCGCATCGATGAAGAACGCAGCGAAATGCGATAAGTAATGTGAATTGCAGAATTCAGTGAATCATCGAATCTTTGAACGCACCTTGCGCCCTTTGGTATTCCGAAGGGCATGCCTGTTTGAGTGTCATGTTAATCTCAATCCCCTTG---TTTCTTAA--TTGAGGCTCGGA---GGTTGGACTTGGAGGTT---TGCTGG---CCCC----TCTTGTGGTCGGCTCCTCTTAAATGCATTAGCTGGACTTTGGTTCTGCGTGAAGGTGTAATAGTTTATTCGCCATTAGCGCTTGCCTAAACGAGTCTGCTTCTAATCGTCTTCGGACAAGGATTAAGTTCCTTCTTGA---------------------------------------
>Hydnoporia_subtabacina_CFMR:DLL2011-071_US_WI
TCGAGTTTTGAAAGTAGGCCTTGATGCTGGTGCGGAAACGTACA-TGTGCTCAGTCTT--ACGCTCATTCCACTCAA-CCCCTGTGCA-CTTATCGAAGTTAGTAG---TCGTTCCTCC--TTTATTGGAGCCGT-CGAGAG-------TCGCGAG-T-AATCATTAG---AGAGTCT--------TTAT-TGACTT---TT-GAA-GGTGGAA----GC-GTCGCTTTGACTGGGAGCGGTGAAACCTTTGACTT--TATTATAAAC-CTTTATTTGTCTTGTAGAATGTAATGCTCC-TAGTGGGCGAAA-TTAAATATAACTTTCAACAACGGATCTCTTGGCTCTCGCATCGATGAAGAACGCAGCGAAATGCGATAAGTAATGTGAATTGCAGAATTCAGTGAATCATCGAATCTTTGAACGCACCTTGCGCCCTTTGGTATTCCGAAGGGCATGCCTGTTTGAGTGTCATGTTAATCTCAATCCCCTTG---TTTCTTAA--TTGAGGCTCGGA---GGTTGGACTTGGAGGTT---TGCTGG---CCCC----TCTTGTGGTCGGCTCCTCTTAAATGCATTAGCTGGACTTTGGTTCTGCGTGAAGGTGTAATAGTTTATTCGCCATTAGCGCTTGCCT-AACGAGTCTGCTTCTAATCGTCTTCGGACAAGGATTAAGTTCCTT--------------------------------------------
>Hydnoporia_subtabacina_CFMR:DLL2011-175_US_WI
TCGAGTTTTGAAAGTAGGACTTGATGCTGGTGCGGAAACGTACA-TGTGCTCAGTCTT--ACGCTCATTCCACTCAA-CCCCTGTGCA-CTTATCGAAGTTAGTAG---TCGTTCCTCC--TTTATTGGAGCCGT-CGAGAG-------TCGCGAG-T-AATCATTAG---AGAGTCT--------TTAT-TGACTT---TT-GAA-GGTGGAA----GC-GTCGCTTTGACTGGGAGCGGTGAAACCTTTGACTT--TATTATAAAC-CTTTATTTGTCTTGTAGAATGTAATGCTCC-TAGTGGGCGAAA-TTAAATATAACTTTCAACAACGGATCTCTTGGCTCTCGCATCGATGAAGAACGCAGCGAAATGCGATAAGTAATGTGAATTGCAGAATTCAGTGAATCATCGAATCTTTGAACGCACCTTGCGCCCTTTGGTATTCCGAAGGGCATGCCTGTTTGAGTGTCATGTTAATCTCAATCCCCTTG---TTTCTTAA--TTGAGGCTCGGA---GGTTGGACTTGGAGGCT---TGCTGG---CCCC----TCTTGTGGTCGGCTCCTCTTAAATCCATTAGCTGGACTTTGGTTCTGCGTGAAGGTGTAATAGTTTATTCGCCATTAGCGCTTGCCT-AACGAGTCTGCTTCTAATCGTCTTSGGACAAGGATTAAGTTCCTTC-------------------------------------------
>Hydnoporia_subtabacina_He810_CN
TCGAGTTTTG-AAGTAGGACTTGATGCTGGTGCGGAAACGTACA-TGTGCTCAGTCTT--ACGCTCATTCCACTCAA-CCCCTGTGCA-CTTATCGAAGTTAGTAG---TCGTTCCTCC--TTTATTGGAGCCGT-CGAGAG-------TCGCGAG-T-AATCATTAG---AGAGTCT--------TTAT-TGACTT---TT-GAA-GGTGGAA----GC-GTCGCTTTGACTGGGAGCGGTGAAACCTTTGACTT--TATTATAAAC-CTTTATTTGTCTTGTAGAATGTAATGCTCC-TAGTGGGCGAAA-TTAAATATAACTTTCAACAACGGATCTCTTGGCTCTCGCATCGATGAAGAACGCAGCGAAATGCGATAAGTAATGTGAATTGCAGAATTCAGTGAATCATCGAATCTTTGAACGCACCTTGCGCCCTTTGGTATTCCGAAGGGCATGCCTGTTTGAGTGTCATGTTAATCTCAATCCCCTTG---TTTCTTAA--TTGAGGCTCGGA---GGTTGGACTTGGA-GTT---TGCTGG---CCCC----TCTTGTGGTCGGCTCCTCTTAAATGCATTAGCTGGACTTTGGTTCTGCGTGAAGGTGTAATAGTTTATTCGCCATTAGCGCTTGCCT-AACGAGTCTGCTTCTAATCGTCTTCGGACAAGGATTAAGTTCCTTCTTGACTCT-----------------------------------
>Hydnoporia_subtabacina_He390_CN
TCGAGTTTTG-AAGTAGGACTTGATGCTGGTGCGGAAACGTACA-TGTGCTCAGTCTT--ACGCTCATTCCACTCAA-CCCCTGTGCA-CTTATCGAAGTTAGTAG---TCGTTCCTCC--TTTATTGGAGCCGT-CGAGAG-------TCGCGAG-T-AATCATTAG---AGAGTCT--------TTAT-TGACTT---TT-GAA-GGTGGAA----GC-GTCGCTTTGACTGGGAGCGGTGAAACCTTTGACTT--TATTATAAAC-CTTTATTTGTCTTGTAGAATGTAATGCTCC-TAGTGGGCGAAA-TTAAATATAACTTTCAACAACGGATCTCTTGGCTCTCGCATCGATGAAGAACGCAGCGAAATGCGATAAGTAATGTGAATTGCAGAATTCAGTGAATCATCGAATCTTTGAACGCACCTTGCGCCCTTTGGTATTCCGAAGGGCATGCCTGTTTGAGTGTCATGTTAATCTCAATCCCTTTG---TTTCTTAA--TTGAGGCTCGGA---GGTTGGACTTGGA-GTT---TGCTGG---CCCC----TCTTGTGGTCGGCTCCTCTTAAATGCATTAGCTGGACTTTGGTTCTGCGTGAAGGTGTAATAGTTTATTCGCCATTAGCGCTTGCCT-AACGAGTCTGCTTCTAATCGTCTTCGGACAAGGATTAAGTTCCTTCTTGACTCT-----------------------------------
>Porodaedalea_alpicola_Cui12280_CN
----------------------GATGCTGGCGTGGAAACGCGCACTGTGCTCGGCCTTTCGTGCTTAATCCACTCAA-CACCTGTGCACCTTATCGAAGTTAGTAG-------------------TTGGAGCCAC-CGGGGTT--GATTTTGTTAG-----------------------------------TAGTGT---TT-CGA-CGCGAAATTATGG-TCGGCCTTGGCTGGGATCGGCGAGCACTTTGACTT--CATCATACACACTTTAATTGTCTTGTAGAATGTAATGCTCC-TTGTGGGCGAAA-TGAAATACAACTTTCAACAACGGATCTCTTGGCTCTCGCATCGATGAAGAACGCAGCGAAATGCGATAAGTAATGTGAATTGCAGAATTCAGTGAATCATCGAATCTTTGAACGCACCTTGCGCCCCTTGGTATTCCGAGGGGCATGCCTGTTTGAGTGTCATGTTAACATCAAACCCCTTG---CTT------GTAAAGGCTCGGG---GCTTGGATTTGGAGGTTT-GTGCCGGCCTGCTTGATTGTCGGTTGTCGGCTCCTCTTAAATGGATTAGCTGGACTTTGGTCT-GCGTGTCGGTGTAATAGTTTATTCACCA--ATCGCTTGCCT-AATGGGTCTGCTTCTAATGGTCT------------------------------------------------------------------
