# Supplementary material for: ﻿Taxonomic study of Hydnoporia (Hymenochaetales, Hymenochaetaceae) in East Asia with two new species
Source: MycoKeys. 2024 Nov 25;111:1–20. doi: 10.3897/mycokeys.111.137347 (PMC11612637; doi:10.3897/mycokeys.111.137347)
Supplement: Supplementary material 2 — Data 2 [file mycokeys-111-001-s002.fasta]

>Hydnoporia_corrugata_Jon_Klepsland_2011-7-24_(O_F-247869)_NO
TCGAGTATTGAAAG-CAGGCTTGATGCTGGTGCGGAAACGTACA-TGTGCTCAGTCTTGC--GCTCATTCCACTCAACCCCTGTGCA-CTTATCGAAGTTAGTAGTCGTTCCTCCAATTTA-TT-GGAGCCGTCT----GAGTGTC--GCAAGTAT-TCATTAG--AG---TC--TTTATTTATTTATTGACTT---TGAAG--GAGAAA---GTGTT-ACTTTGACTAGGAGCGGTGAAACCTTTGACTTA-TATTATAAAC-CTTTACTTGTCTTGTAGAATGTAATGCTCCT-CGTGGGCGAAATT-AAATACAACTTTCAACAACGGATCTCTTGGCTCTCGCATCGATGAAGAACGCAGCGAAATGCGATAAGTAATGTGAATTGCAGAATTCAGTGAATCATCGAATCTTTGAACGCACCTTGCGCCCTTTGGTATTCCGAAGGGCATGCCTGTTTGAGTGTCATGTTAATCTCAATCCCCTTG--TTTCTTAATT--GAGG-CTC--GGAG-ATTGGACTTGGAGGTTT---GCTGGTCC-CCCTTT---GT-GG---TCGGCTTCTCTTAAATACATTAGCTGGACTTTGGTTC-GCGTGAAGGTGTAATAGTTTATTCGCCATTAGCGCTTGCCTAACGAGTCTGCTTCTAATCGTCTTCGGACAAGGATTAACTTCCTTCTTGACTCTTTGACCTCAAATCAGGTAGGACT-------------------------------------------------------------------------------ACCCGCT-GAAC--------TGCCTTCACCCTCGGTGTGCGTCAGCTCATCGTTGCCGTCAACAAAATGGACACCACCAAGGTTCGTTATTATTATTTATTA-TTTATYTTAATTAT-----TTTGGGCTTACC--GTTTGTTA-CTCAGTGGTCCGAGGATCGTTTCATGGAAATCATCAAGGAGACGTCCAACTTCATCAAGAAGGTCGGTTACAACCCGAAGACCGTCGCCTTCGTCCCGATTTCCGGCTGGCACGGTGACAACATGTTGGAGGAGTCCGCCAAGTGAGTTAGG--ATACCATAGTTTATTCTGATCTGGAATTAAMTGCGTTATCC-----ANNNNNNNNNNNNNNNNNNNNNNNNNNNNNNNNNNNNNNNNNNNNNNNNNNNNNNNNNNNNNNNNNNNNNNNNNNNNNNNNNNNNNNNNNNNNNNNNNNNNNNNNNNNNNNNNNNNNNNNNNNNNNNNNNNNNNNNNNNNNTACAAGATTGGTGGTATTGGCAC
>Hydnoporia_corrugata_A3_wood_2_GB
TCGAGTATTGAAAG-CAGGCTTGATGCTGGTGCGGAAACGTACA-TGTGCTCAGTCTTGC--GCTCATTCCACTCAACCCCTGTGCA-CTTATCGAAGTTAGTAGTCGTTCCTCCAATTTA-TT-GGAGCCGTCT----GAGTGTC--GCAAGTAT-TCATTAG--AG---TC--TTTATTTATTTATTGACTT---TGAAG--GAGAAA---GTGTT-ACTTTGACTAGGAGCGGTGAAACCTTTGACTTA-TATTATAAAC-CTTTACTTGTCTTGTAGAATGTAATGCTCCT-CGTGGGCGAAATT-AAATACAACTTTCAACAACGGATCTCTTGGCTCTCGCATCGATGAAGAACGCAGCGAAATGCGATAAGTAATGTGAATTGCAGAATTCAGTGAATCATCGAATCTTTGAACGCACCTTGCGCCCTTTGGTATTCCGAAGGGCATGCCTGTTTGAGTGTCATGTTAATCTCAATCCCCTTG--TTTCTTAATT--GAGG-CTC--GGAG-ATTGGACTTGGAGGTTT---GCTGGTCC-CCCTTT---GT-GG---TCGGCTTCTCTTAAATACATTAGCTGGACTTTGGTTC-GCGTGAAGGTGTAATAGTTTATTCGCCATTAGCGCTTGCCTAACGAGTCTGCTTCTAATCGTCTTCGGACAAGGATTAACTTCCTTCTTGACTCTTTGACCTCAAATCAGGTAGGACTACCCGCTGAACT------------------------------------------------------------------------------------------------------------------------------------------------------------------------------------------------------------------------------------------------------------------------------------------------------------------------------------------------------------------------------------------------------------------------------------------------------------------------------------------------------------------------------------------------------------------------------------------------
>Hydnoporia_diffissa_Otto_Miettinen_19463_(H_7008917)_US_NC
TCGAGTTTTGAAAGTAAGGCTTGATGCTGGTGCGGAAACGTACA-TGTGCTCAGTCTTGC--GCTCATTCCACTCAACCCCTGTGCA-CTTATCGAAGTTAGTAGTCGTTCCTCCTTTTTA---AGGAGCCGTCC----AAGTGTC--GCAAGTAT-TCATTAG--AG---TC--TTTATTAAT--ATTGACTT---TGAAG--GAGAAA---GTGTT-ACTTTGACTAGGAGCGGTGAAACCTTTGACTT---ATTATAAAC-CTTTACTTGTCTTGTAGAATGTAATGCTCCT-CGTGGGCGAAATT-AAATACAACTTTCAACAACGGATCTCTTGGCTCTCGCATCGATGAAGAACGCAGCGAAATGCGATAAGTAATGTGAATTGCAGAATTCAGTGAATCATCGAATCTTTGAACGCACCTTGCGCCCTTTGGTATTCCGAAGGGCATGCCTGTTTGAGTGTCATGCTAATCTCAATCCCCTTG--TTTCTTAATT--GAGG-CTT--GGAG-ATTGGACTTGGAGGCTT---GCTGGTCC-CCCTTT---GT-GG---TCGGCTCCTCTTAAATACATTAGCTGGACTTTGGTTC-GCGTGAAGGTGTAATAGTTTATTCATCATTAGCGCTTGCCTAACGGGTCTGCTTCTAATCGTCTTCGGACAAGGATTAACTTCCTTCTTGACTCTTTGACCTCAAATCAGGTAGGACTACCCGCTGAACT------------------------------------------------------------------------------------------------------------------------------------------------------------------------------------------------------------------------------------------------------------------------------------------------------------------------------------------------------------------------------------------------------------------------------------------------------------------------------------------------------------------------------------------------------------------------------------------------
>Hydnoporia_diffissa_Otto_Miettinen_17127.4_(H)_US_NY
-----------AAGTAAGGCTTGATGCTGGTGCGGAAACGTACA-TGTGCTCAGTCTTGC--GCTCATTCCACTCAACCCCTGTGCA-CTTATCGAAGTTAGTARTCGTTCCTCCT-TTTA---AGGAGCCGTCC----AAGTGTC--GCAAGTAT-TCATTAG-------TC--TTTATTAATATTGACTTT----GAAG---GAGAAA---GTGTT-ACTTTGACTAGGAGCGGTGAAACCTTTGACTT---ATTATAAAC-CTTTACTTGTCTTGTAGAATGTAATGCTCCT-CGTGGGCGAAATT-AAATACAACTTTCAACAACGGATCTCTTGGCTCTCGCATCGATGAAGAACGCAGCGAAATGCGATAAGTAATGTGAATTGCAGAATTCAGTGAATCATCGAATCTTTGAACGCACCTTGCGCCCTTTGGTATTCCGAAGGGCATGCCTGTTTGAGTGTCATGTTAATCTCAATCCCCTTGT-TTTCTTAATT--GAGG-CTT--GGAG-ATTGGACTTGGAGGCTT---GCTGGTCC-CCCTTT---GT-GG---TCGGCTCCTCTTAAATACATTAGCTGGACTTTGGTTC-GCGTGAAGGTGTAATAGTTTATTCGCCATTAGCGCTTGCCTAACGGGTCTGCTTCTAATCGTCTTCGGACAAGGATTAACCTCCTTCTTGACTCTTTGACCTCAA------------------------------ATCCTCATCATTGCCG-GTGGTA-CTGGTGAGTTCGAGGCTGGTATCTCCAAGGATGGCCAGACCCGCGAGCACGCCCTTCTTGCCTTCACCCTCGGTGTGCGTCAGCTCATCGTTGCCGTCAACAAAATGGACACCACCAAGGTTCGTTATTATTATTATT---ATTA-ATTATTTGAATTATTTTGTGCTTACC--GTTTGTCA-CTCAGTGGTCCGAGGATCGTTTCATGGAAATCATCAAGGAGACGTCCAACTTCATCAAGAAGGTCGGTTACAACCCGAAGACCGTCGCCTTCGTCCCGATTTCCGGCTGGCATGGTGACAACATGTTGGAGGAGTCCGCCAAGTGAGTTAAG--ATACCATACTCTATTCTGATCTGGAATTAAATGCGTTATCC-----AGCATGCCGTGGTACAAGGGTTGGACCAAGGAGACCAAGGCTGGTGTTGTAAAGGGTAAGACCCTCCTCGATGCCATCGATGCCATCGAACCCCCCGTCCGTCCCGAGAACAAGCCCCTCCGTCTCCCCCTCCAGGATGTCTACAAGATTGGTGGTATTGGCAC
>Hydnoporia_gigasetosa_He1461_CN_YN
TCGAGTTTTGAA-GTAAGGCTTGATGCTGGTGCGGAAACGTACA-TGTGCTCAGTCTTAC--ACTCATTCCACTCAACACCTGTGCA-CTTATCGAAGTTAGTAGTCGTTCCTCC--TTTCATTAGGAGCCGTTGAGAGGAGAGTCTCGCAAGTAA-TCATTAGG-AAGG-TTGATTT------ATTGACTTTCTT--AAAG--GTGAAAGGCGGGGTCACCTTGACTGGGAGCGGTGAAACCTTTGACTT---ATTATAAACCTTTTACTTGTCTTGTAGAATGTAATGCTCCT-CGTGGGCGAAATGAAAATACAACTTTCAACAACGGATCTCTTGGCTCTCGCATCGATGAAGAACGCAGCGAAATGCGATAAGTAATGTGAATTGCAGAATTCAGTGAATCATCGAATCTTTGAACGCACCTTGCGCCCTTTGGTATTCCGAAGGGCATGCCTGTTTGAGTGTCATGTTAATCTCAATATCCTTGT-TTTCTTAATT--GAAGACTT--GGAGCATTGGACTTGGAGGTTTAT-GCTGGCC---CCTTTT--GT-GG---TCGGCTCCTCTTAAATGTATTAGTTGGACTTTGGTTC-GCGTGAAGATGTAATAGTTTATTCATCATTAGCGCTTGCCTAATGGGTCTGCTTCTAATCGTCTTGGGACAAAGATTAACTTCTTTCTTGACTCTTTGACCTCAAATCAGGTAGGACTACCCGCTGAACT------------------------------------------------------------------------------------------------------------------------------------------------------------------------------------------------------------------------------------------------------------------------------------------------------------------------------------------------------------------------------------------------------------------------------------------------------------------------------------------------------------------------------------------------------------------------------------------------
>Hydnoporia_gigasetosa_He1442_CN_YN
TCGAGTTTTGAA-GTAAGGCTTGATGCTGGTGCGGAAACGTACA-TGTGCTCAGTCTTAC--ACTCATTCCACTCAACACCTGTGCA-CTTATCGAAGTTAGTAGTCGTTCCTCC--TTTCATTAGGAGCCGTTGAGAGGAGAGTCTCGCAAGTAA-TCATTAGG-AAGG-TTGATTT------ATTGACTTTCTT--AAAG--GTGAAAGGCGGGGTCACCTTGACTGGGAGCGGTGAAACCTTTGACTT---ATTATAAACCTTTTACTTGTCTTGTAGAATGTAATGCTCCT-CGTGGGCGAAATGAAAATACAACTTTCAACAACGGATCTCTTGGCTCTCGCATCGATGAAGAACGCAGCGAAATGCGATAAGTAATGTGAATTGCAGAATTCAGTGAATCATCGAATCTTTGAACGCACCTTGCGCCCTTTGGTATTCCGAAGGGCATGCCTGTTTGAGTGTCATGTTAATCTCAATATCCTTGT-TTTCTTAATT--GAAGACTT--GGAGCATTGGACTTGGAGGTTTAT-GCTGGCC---CCTTTT--GT-GG---TCGGCTCCTCTTAAATGTATTAGTTGGACTTTGGTTC-GCGTGAAGATGTAATAGTTTATTCATCATTAGCGCTTGCCTAATGGGTCTGCTTCTAATCGTCTTGGGACAAAGATTAACTTCTTTCTTGACTCTTTGACCTCAAATCAGGTAGGACTACCCGCTGAACT------------------------------------------------------------------------------------------------------------------------------------------------------------------------------------------------------------------------------------------------------------------------------------------------------------------------------------------------------------------------------------------------------------------------------------------------------------------------------------------------------------------------------------------------------------------------------------------------
>Hydnoporia_intricata_KUC20121123-03_KR
--------------------------------------CGTACA-TGTGCTCAGTCTTGC--GCTCATTCCACTCAACCCCTGTGCA-CTTATCGAAGTTAGTAGTCGTTCCTCC--TTTA-TT-GGAGCCGTC-----GAGAGTCTCGCAAGTAA-TCATTAGGAAAAGGTC--TTT------ATTGAYYTTTCT-TAAAG--GTAAAA---GCGGTCTCTTTGACTGGGAGCGGTGAAAGCTTTGACTT--TATTATAAAC-CTTTATTTGTCTTGTAGAATGTAATGCTCCT-AGTGGGCGAAATT-AAATACAACTTTCAACAACGGATCTCTTGGCTCTCGCATCGATGAAGAACGCAGCGAAATGCGATAAGTAATGTGAATTGCAGAATTCAGTGAATCATCGAATCTTTGAACGCACCTTGCGCCCTTTGGTATTCCGAAGGGCATGCCTGTTTGAGTGTCATGTTAATCTCAATCCCCTCG--TTTCTTAATT--GAAG-CTT--GGAGG-TTGGACTTGGAGCTT----GCTGGCC---CCTCTT--GT-GG---TCGGCTTCTCTTAAATGCATTAGCTGGACTTTGGTTCTGCGTGAAGGTGTAATAGTTTATTCGCCATTAGCGCTTGCCTAACGAGTCTGCTTCTAATCGTCTTCGGACAAGGATTCAGTTCCTTCTTGACTCTTTGACCTCAAATCAGGTAGGACTACCCGCTGAACTGCGCTATCCTCATCATTGCTG-GTGGTATCTGGTGAGTTCGAGGCTGGTATCTCCAAGGATGGCCAGACCCGCGAGCACGCCCTTCTCGCCTTCACCCTCGGTGTGCGTCAGCTCATCGTCGCTGTCAACAAAATGGACACCACCAAGGTTCA-TTCTCATAAATCT----TTATATTTCTTAT-----TTTATACTTAAC--GCTTATTATC-CAGTGGTCCGAGGATCGTTTCACTGAAATTATCAAGGAGACGTCCAACTTCATCAAGAAGGTCGGTTACAACCCGAAGACCGTTGCCTTCGTCCCGATCTCCGGCTGGCACGGTGACAACATGTTGGAGGAGTCTGCCAAGTAAGTTGCA--TTGCTCT-ATTTGTCTTGATATGGAATTAAACGCGTTATCGTCTACAGCATGCCGTGGTACAAGGGCTGGACCAAGGAGACCAAGGCTGGTGTCGTAAAGGGTAAGACCCTCCTCGATGCCATCGACGCTATTGAGCCCCCCATCCGCCCCGAGAACAAGCCCCTTCGTCTCCCCCTCCAGGATGTGTACAAGATCGGTGG---------
>Hydnoporia_intricata_KUC20210428-20_KR
TCGAGTTTTGAAAGTAAGGCTTGATGCTGGTACGGAAACGTACA-TGTGCTCAGTCTTGC--GCTCATTCCACTCAACCCCTGTGCA-CTTATCGAAGTTAGTAGTCGTTCCTCC--TTTA-TT-GGAGCCGTC-----GAGAGTCTCGCAAGTAA-TCATTAGGAAAAGGTC--TTT------ATTGATTTTTCT-TAAAG--GTAAAA---GCGGTCTCTTTGACTGGGAGCGGTGAAAGCTTTGACTT--TATTATAAAC-CTTTATTTGTCTTGTAGAATGTAATGCTCCT-AGTGGGCGAAATT-AAATACAACTTTCAACAACGGATCTCTTGGCTCTCGCATCGATGAAGAACGCAGCGAAATGCGATAAGTAATGTGAATTGCAGAATTCAGTGAATCATCGAATCTTTGAACGCACCTTGCGCCCTTTGGTATTCCGAAGGGCATGCCTGTTTGAGTGTCATGTTAATCTCAATCCCCTCG--TTTCTTAATT--GAAG-CTT--GGAGG-TTGGACTTGGAGCTT----GCTGGCC---CCTCTT--GT-GG---TCGGCTTCTCTTAAATGCATTAGCTGGACTTTGGTTCTGCGTGAAGGTGTAATAGTTTATTCGCCATTAGCGCTTGCCTAACGAGTCTGCTTCTAATCGTCTTCGGACAAGGATTCAGTTCCTTCTTGACTCTTTGACCTCAAATCAGGTAGGACTACCCGCTGAACT---------TCATCATTGCTG-GTGGTA-CTGGTGAGTTCGAGGCTGGTATCTCCAAGGATGGCCAGACCCGCGAGCACGCCCTTCTCGCCTTCACCCTCGGTGTGCGTCAGCTCATCGTCGCTGTCAACAAAATGGACACCACCAAGGTTCA-TTCTCATAAATAT----TTATATTTCTTAT-----TTTATACTTAAC--TCTTATTATC-CAGTGGTCCGAGGATCGTTTCACTGAAATTATCAGGGAGACGTCCAACTTCATCAAGAAGGTCGGTTACGACCCGAAGACCGTTGCCTTCGTCCCGATCTCCGGCTGGCACGGTGACAACATGTTGGAGGAGTCTGCCAAGTAAGTCGCA--TTGCTCT-ATTTGTCTTGATATGGAATTAAA---G-TATCGTCTACAGCATGCCGTGGTACAAGGGCTGGACCAAGGAGACCAAGGCTGGTGTCGTAAAGGGTAAGACCCTCCTCGATGCCATCGACGCTA-------------------------------------------------------------------------------
>Hydnoporia_intricata_KUC20211030-01_KR
-------------------------------ACGGAAACGTACA-TGTGCTCAGTCTTGC--GCTCATTCCACTCAACCCCTGTGCA-CTTATCGAAGTTAGTAGTCGTTCCTCC--TTTA-TT-GGAGCCGTC-----GAGAGTCTCGCAAGTAA-TCATTAGGAAAAGGTC--TTT------ATTGATTTTTCT-TAAAG--GTAAAA---GCGGTCTCTTTGACTGGGAGCGGTGAAAGCTTTGACTT--TATTATAAAC-CTTTATTTGTCTTGTAGAATGTAATGCTCCT-AGTGGGCGAAATT-AAATACAACTTTCAACAACGGATCTCTTGGCTCTCGCATCGATGAAGAACGCAGCGAAATGCGATAAGTAATGTGAATTGCAGAATTCAGTGAATCATCGAATCTTTGAACGCACCTTGCGCCCTTTGGTATTCCGAAGGGCATGCCTGTTTGAGTGTCATGTTAATCTCAATCCCCTCG--TTTCTTAATT--GAAG-CTT--GGAGG-TTGGACTTGGAGCTT----GCTGGCC---CCTCTT--GT-GG---TCGGCTTCTCTTAAATGCATTAGTTGGACTTTGGTTCTGCGTGAAGGTGTAATAGTTTATTCGCCATTAGCGCTTGCCTAACGAGTCTGCTTCTAATCGTCTTCGGACAAGGATTCAGTTCCTTCTTGACTCTTTGACCTCAAATCAGGTAGGACTACCCGCTGAACTGCGCTATCCTCATCATTGCTG-GTGGTA-CTGGTGAGTTCGAGGCTGGTATCTCCAAGGATGGCCAGACCCGCGAGCACGCCCTTCTCGCCTTCACCCTCGGTGTGCGTCAGCTCATCGTCGCTGTCAACAAAATGGACACCACCAAGGTTCA-TTCTCATAAATCT----TTATATTTCTTAT-----TTTATACTTAAC--GCTTATTATC-CAGTGGTCCGAGGATCGTTTCACTGAAATTATCAGGGAGACGTCCAACTTCATCAAGAAGGTCGGTTACAACCCGAAGACCGTTGCCTTCGTCCCGATCTCCGGCTGGCACGGTGACAACATGTTGGAGGAGTCTGCCAAGTAAGTTGCA--TTGCTCT-ATTTGTCTTGATATGGAATTAAACGCGTTATCGTCTACAGCATGCCGTGGTACAAGGGCTGGACCAAGGAGACCAAGGCTGGTGTCGTAAAGGGTAAGACCCTCCTCGATGCCATCGACGCTTTTGAGCCCCCCATCCGCCCCGAGAACAAGCCCCTTCGTCTCCCCCTCCAGGATGTGTACAAGATCGGTGGT--------
>Hydnoporia_intricata_SFC20140313-01_KR
TCGAGTTTTGAAAGTAAGGCTTGATGCTGGTACGGAAACGTACA-TGTGCTCAGTCTTGC--GCTCATTCCACTCAACCCCTGTGCA-CTTATCGAAGTTAGTAGTCGTTCCTCC--TTTA-TT-GGAGCCGTC-----GAGAGTCTCGCAAGTAA-TCATTAGGAAAAGGTC--TTT------ATTGAYTTTTCT-TAAAG--GTAAAA---GCGGTCTCTTTGACTGGGAGCGGTGAAAGCTTTGACTT--TATTATAAAC-CTTTATTTGTCTTGTAGAATGTAATGCTCCT-AGTGGGCGAAATT-AAATACAACTTTCAACAACGGATCTCTTGGCTCTCGCATCGATGAAGAACGCAGCGAAATGCGATAAGTAATGTGAATTGCAGAATTCAGTGAATCATCGAATCTTTGAACGCACCTTGCGCCCTTTGGTATTCCGAAGGGCATGCCTGTTTGAGTGTCATGTTAATCTCAATCCCCTCG--TTTCTTAATT--GAAG-CTT--GGAGG-TTGGACTTGGAGCTT----GCTGGCC---CCTCTT--GT-GG---TCGGCTTCTCTTAAATGCATTAGCTGGACTTTGGTTCTGCGTGAAGGTGTAATAGTTTATTCGCCATTAGCGCTTGCCTAACGAGTCTGCTTCTAATCGTCTTCGGACAAGGATTCAGTTCCTTCTTGACTCT-----------------------------------GCGCTATCCTCATCATTGCTG-GTGGTA-CTGGTGAGTTCGAGGCTGGTATCTCCAAGGATGGCCAGACCCGCGAGCACGCCCTTCTCGCCTTCACCCTCGGTGTGCGTCAGCTCATCGTCGCTGTCAACAAAATGGACACCACCAAGGTTCA-TTCTCATAAATAT----TTATATTTCTTAT-----TTTATACTTAAC--GCTTATTATC-CAGTGGTCCGAGGATCGTTTCACTGAAATTATCAAGGAGACGTCCAACTTCATCAAGAAGGTCGGTTACAACCCGAAGACCGTTGCCTTCGTCCCGATCTCCGGCTGGCACGGTGACAACATGTTGGAGGAGTCTGCCAAGTAAGTTGCA--TTGCTCT-ATTTGTCTTGATATGGAATTAAA---G-TATCGTCTACAGCATGCCGTGGTACAAGGGCTGGACCAAGGAGACCAAGGCTGGTGTCGTAAAGGGTAAGACCCTCCTCGATGCCATCGACGCTATTGAGCCCCCCATCCGCCCCGAGAACAAGCCCCTTCGTCTCCCCCTCCAGGATGTGTACAAGATCGGTGGTA-------
>Hydnoporia_intricata_SFC20160920-36_KR
TCGAGTTTTGAAAGTAAGGCTTGATGCTGGTACGGAAACGTACA-TGTGCTCAGTCTTGC--GCTCATTCCACTCAACCCCTGTGCA-CTTATCGAAGTTAGTAGTCGTTCCTCC--TTTA-TT-GGAGCCGTC-----GAGAGTCTCGCAAGTAA-TCATTAGGAAAAGGTC--TTT------ATTGATTTTTCT-TAAAG--GTAAAA---GCGGTCTCTTTGACTGGGAGCGGTGAAAGCTTTGACTT--TATTATAAAC-CTTTATTTGTCTTGTAGAATGTAATGCTCCT-AGTGGGCGAAATT-AAATACAACTTTCAACAACGGATCTCTTGGCTCTCGCATCGATGAAGAACGCAGCGAAATGCGATAAGTAATGTGAATTGCAGAATTCAGTGAATCATCGAATCTTTGAACGCACCTTGCGCCCTTTGGTATTCCGAAGGGCATGCCTGTTTGAGTGTCATGTTAATCTCAATCCCCTCG--TTTCTTAATT--GAAG-CTT--GGAGG-TTGGACTTGGAGCTT----GCTGGCC---CCTCTT--GT-GG---TCGGCTTCTCTTAAATGCATTAGCTGGACTTTGGTTCTGCGTGAAGGTGTAATAGTTTATTCGCCATTAGCGCTTGCCTAACGAGTCTGCTTCTAATCGTCTTCGGACAAGGATTCAGTTCCTTCTTGACTCT-----------------------------------GCGCTATCCTCATCATTGCTG-GTGGTA-CTGGTGAGTTCGAGGCTGGTATCTCCAAGGATGGCCAGACCCGCGAGCACGCCCTTCTCGCCTTCACCCTCGGTGTGCGTCAGCTCATCGTCGCTGTCAACAAAATGGACACCACCAAGGTTCA-TTCTCATAAATAT----TTATATTTCTTAT-----TTTATACTTAAC--GCTTATTATC-CAGTGGTCCGAGGATCGTTTCACTGAAATTATCAAGGAGACGTCCAACTTCATCAAGAAGGTCGGTTACAACCCGAAGACCGTTGCCTTCGTCCCGATCTCCGGCTGGCACGGTGACAACATGTTGGAGGAGTCKGCCAAGTAAGTTGCA--TTGCTCT-ATTTGTCTTGATATGGAATTAAA---G-TATCGTCTACAGCATGCCGTGGTACAAGGGCTGGACCAAGGAGACCAAGGCTGGTGTCGTAAAGGGTAAGACCCTCCTCGATGCCATCGACGCTATTGAGCCCCCCATCCGCCCCGAGAACAAGCCCCTTCGTCTCCCCCTCCAGGATGTGTACAAGATCGGTGG---------
>Hydnoporia_intricata_SFC20170908-28_KR
TCGAGTTTTGAAAGTAAGGCTTGATGCTGGTACGGAAACGTACA-TGTGCTCAGTCTTGC--GCTCATTCCACTCAACCCCTGTGCA-CTTATCGAAGTTAGTAGTCGTTCCTCC--TTTA-TT-GGAGCCGTC-----GAGAGTCTCGCAAGTAA-TCATTAGGAAAAGGTC--TTT------ATTGATTTTTCT-TAAAG--GTAAAA---GCGGTCTCTTTGACTGGGAGCGGTGAAAGCTTTGACTT--TATTATAAAC-CTTTATTTGTCTTGTAGAATGTAATGCTCCT-AGTGGGCGAAATT-AAATACAACTTTCAACAACGGATCTCTTGGCTCTCGCATCGATGAAGAACGCAGCGAAATGCGATAAGTAATGTGAATTGCAGAATTCAGTGAATCATCGAATCTTTGAACGCACCTTGCGCCCTTTGGTATTCCGAAGGGCATGCCTGTTTGAGTGTCATGTTAATCTCAATCCCCTCG--TTTCTTAATT--GAAG-CTT--GGAGG-TTGGACTTGGAGCTT----GCTGGCC---CCTCTT--GT-GG---TCGGCTTCTCTTAAATGCATTAGCTGGACTTTGGTTCTGCGTGAAGGTGTAATAGTTTATTCGCCATTAGCGCTTGCCTAACGAGTCTGCTTCTAATCGTCTTCGGACAAGGATTCAGTTCCTTCTTGACTCT-----------------------------------GCGCTATCCTCATCATTGCTG-GTGGTA-CTGGTGAGTTCGAGGCTGGTATCTCCAAGGATGGCCAGACCCGCGAGCACGCCCTTCTCGCCTTCACCCTCGGTGTGCGTCAGCTCATCGTCGCTGTCAACAAAATGGACACCACCAAGGTTCA-TTCTCATAAATAT----TTATATTTCTTAT-----TTTATACTTAAC--GCTTATTATC-CAGTGGTCCGAGGATCGTTTCACTGAAATTATCAAGGAGACGTCCAACTTCATCAAGAAGGTCGGTTACAACCCGAAGACCGTTGCCTTCGTCCCGATCTCCGGCTGGCACGGTGACAACATGTTGGAGGAGTCTGCCAAGTAAGTTGCA--TTGCTCT-ATTTGTCTTGATATGGAATTAAACGCGTTATCGTCTACAGCATGCCGTGGTACAAGGGCTGGACCAAGGAGACCAAGGCTGGTGTCGTAAAGGGTAAGACCCTCCTCGATGCCATCGACGCTATTGAGCCCCCCATCCGCCCCGAGAACAAGCCCCTTCGTCTCCCCCTCCAGGATGTGTACAAGATCGGTGGTA-------
>Hydnoporia_intricata_He1181_CN
TCGAGTTTTGAA-GTAAGGCTTGATGCTGGTACGGAAACGTACA-TGTGCTCAGTCTTGC--GCTCATTCCACTCAACCCCTGTGCA-CTTATCGAAGTTAGTAGTCGTTCCTCC--TTTA-TT-GGAGCCGTC-----GAGAGTCTCGCAAGTAA-TCATTAGGAAAAGGTC--TTT------ATTGATTTTTCT-TAAAG--GTAAAA---GCGGTCTCTTTGACTGGGAGCGGTGAAAGCTTTGACTT--TATTATAAAC-CTTTATTTGTCTTGTAGAATGTAATGCTCCT-AGTGGGCGAAATT-AAATACAACTTTCAACAACGGATCTCTTGGCTCTCGCATCGATGAAGAACGCAGCGAAATGCGATAAGTAATGTGAATTGCAGAATTCAGTGAATCATCGAATCTTTGAACGCACCTTGCGCCCTTTGGTATTCCGAAGGGCATGCCTGTTTGAGTGTCATGTTAATCTCAATCCCCTCG--TTTCTTAATT--GAAG-CTT--GGAGG-TTGGACTTGGAGCTT----GCTGGCC---CCTCTT--GT-GG---TCGGCTTCTCTTAAATGCATTAGCTGGACTTTGGTTCTGCGTGAAGGTGTAATAGTTTATTCGCCATTAGCGCTTGCCTAACGAGTCTGCTTCTAATCGTCTTCGGACAAGGATTCAGTTCCTTCTTGACTCT-----------------------------------------------------------------------------------------------------------------------------------------------------------------------------------------------------------------------------------------------------------------------------------------------------------------------------------------------------------------------------------------------------------------------------------------------------------------------------------------------------------------------------------------------------------------------------------------------------------------------------------
>Hydnoporia_intricata_He21064_CN
TCGA-CATTGA--GT-AGGCTTGATGCTGGTACGGAAACGTACA-TGTGCTCAGTCTTGC--GCTCATTCCACTCAACCCCTGTGCA-CTTATCGAAGTTAGTAGTCGTTCCTCC--TTTA-TT-GGAGCCGTC-----GAGAGTCTCGCAAGTAA-TCATTAGGAAAAGGTC--TTT------ATTGATTTTTCT-TAAAG--GTAAAA---GCGGTCTCTTTGACTGGGAGCGGTGAAAGCTTTGACTT--TATTATAAAC-CTTTATTTGTCTTGTAGAATGTAATGCTCCT-AGTGGGCGAAATT-AAATACAACTTTCAACAACGGATCTCTTGGCTCTCGCATCGATGAAGAACGCAGCGAAATGCGATAAGTAATGTGAATTGCAGAATTCAGTGAATCATCGAATCTTTGAACGCACCTTGCGCCCTTTGGTATTCCGAAGGGCATGCCTGTTTGAGTGTCATGTTAATCTCAATCCCCTCG--TTTCTTAATT--GAAG-CTT--GGAGG-TTGGACTTGGAGCTT----GCTGGCC---CCTCTT--GT-GG---TCGGCTTCTCTTAAATGCATTAGCTGGACTTTGGTTCTGCGTGAAGGTGTAATAGTTTATTCGCCATTAGCGCTTGCCTAACGAGTCTGCTTCTAATCGTCTTCGGACAAGGATTCAGTTCCTTCTTGACTCTTTGACCTCAAATCAGGTAGGACTACCCGCTGAACT------------------------------------------------------------------------------------------------------------------------------------------------------------------------------------------------------------------------------------------------------------------------------------------------------------------------------------------------------------------------------------------------------------------------------------------------------------------------------------------------------------------------------------------------------------------------------------------------
>Hydnoporia_lamellata_Cui7629_CN
TCGAGTTTTGAA-G-CAGGCTTGATGCTGGTGCGGAAACGTACA-TGTGCTCGGTCTTGC--GCTCATTCCACTCAACCCCTGTGCA-CTTATCGAAGTTAGTAGTCGTTCCTCC--TTCA-TT-GGAGCCGTC-----GAGAGTC--GCGAGTAA-TCATTAGGAAG---TC--TT------CATTGACTTTT---GAAAG--GTGGAA---GCG-TCGCTTTGACCGGGAGCGGTGAAACCTTTGACTT--TACTATAAAC-CTTTATTTGTCTTGTAGAATGTAATGCTCCT-CGTGGGCGAAATT-AAATACAACTTTCAACAACGGATCTCTTGGCTCTCGCATCGATGAAGAACGCAGCGAAATGCGATAAGTAATGTGAATTGCAGAATTCAGTGAATCATCGAATCTTTGAACGCACCTTGCGCCCTTTGGTATTCCGAAGGGCATGCCTGTTTGAGTGTCATGTTAATCTCAATCCCCTTG--TTTCTTAATT--GAGG-CTTAAGGTGGATTGGACTTGGAGGTTT---GCTGGCC----CTATGTGGTC-G---TCGGCTCCTCTTAAATGTATTAGCTGGACTTTGGTTC-GCGTGAAGGTGTAATAGTTTATTCGCCATTAGCGCTTGCCTAAGAGGTCTGCTTCCAATCGTCTTCGGACAAGGATTAATTTCCTTCTTGACTCT-----------------------------------------------------------------------------------------------------------------------------------------------------------------------------------------------------------------------------------------------------------------------------------------------------------------------------------------------------------------------------------------------------------------------------------------------------------------------------------------------------------------------------------------------------------------------------------------------------------------------------------
>Hydnoporia_lamellata_Dai10527_CN
TCGAGTTTTGAA-G-CAGGCTTGATGCTGGTGCGGAAACGTACA-TGTGCTCGGTCTTGC--GCTCATTCCACTCAACCCCTGTGCA-CTTATCGAAGTTAGTAGTCGTTCCTCC--TTCG-TT-GGAGCCGTC-----GAGAGTC--GCGAGTAA-TCATTAGGAAG---TC--TT------CATTGACTTTT---GAAAG--GTGGAA---GCG-TCGCTTTGACCGGGAGCGGTGAAACCTTTGACTT--TACTATAAAC-CTTTATTTGTCTTGTAGAATGTAATGCTCCT-CGTGGGCGAAATT-AAATACAACTTTCAACAACGGATCTCTTGGCTCTCGCATCGATGAAGAACGCAGCGAAATGCGATAAGTAATGTGAATTGCAGAATTCAGTGAATCATCGAATCTTTGAACGCACCTTGCGCCCTTTGGTATTCCGAAGGGCATGCCTGTTTGAGTGTCATGTTAATCTCAATCCCCTTG--TTTCTTAATT--GAGG-CTTAAGGTGGATTGGACTTGGAGGTTT---GCTGGCC----CTATGTGGTC-G---TCGGCTCCTCTTAAATATATTAGCTGGACTTTGGTTC-GCGTGAAGGTGTAATAGTTTATTCGCCATTAGCGCTTGCCTAAGAGGTCTGCTTCCAATCGTCTTCGGACAAGGATTAATTTCCTTCTTGACTCT-----------------------------------------------------------------------------------------------------------------------------------------------------------------------------------------------------------------------------------------------------------------------------------------------------------------------------------------------------------------------------------------------------------------------------------------------------------------------------------------------------------------------------------------------------------------------------------------------------------------------------------
>Hydnoporia_laricicola_Viacheslav_Spirin_5400_(H)_RU_KHA
TCGAGTTTTGAAAGTGAGGCTTGATGCTGGCGCGGAAACGTGCA-TGTGCTCGGCCTTAC--GCTCATTCCACTCAACACCTGTGCA-CTTATCGAAGTTAGTAGTCGTTCCTCC--TTTACTT-GGAGCCGTC-----GAGAGTCC-GCGAGTAG-------------------TTT----------ACTTTA---AAAAGTTGCGAAA---GCTTTCACTTTGACTGGGAGCGGTGAACACATCGACTT--TATTATAAAC-CTTTAATTGTCTTGTAGAATGTAATGCTCCT-TGTGGGCGAAATG-AAATATAACTTTCAACAACGGATCTCTTGGCTCTCGCATCGATGAAGAACGCAGCGAAATGCGATAAGTAATGTGAATTGCAGAATTCAGTGAATCATCGAATCTTTGAACGCACCTTGCGCCCTTTGGTATTCCGAAGGGCATGCCTGTTTGAGTGTCATGTTAATCTCAATCCCCTCG--TTTCTTAATT--GAAG-CTT--TGAGGATTGGACTTGGAGGTTATT-GCCGGCCCCCCCTTTT--GT-GG---TCGGCTCCTCTTAAATGCATTAGCTGGACTTTGGTTC-GCATGAAGGTGTAATAGTTTATTCGCC--TAGTGCTTGCCTAACGGGTCTGCTTCTAATCGTCTTCGGACAAGGATTAAGTTCCTTCTTGACTCTTTGACCTCAAATCAGGTAGG---------------------TCCTCATCATTGCCG-GCGGTA-CCGGTGAGTTCGAGGCTGGTATCTCAAAGGACGGTCAGACTCGCGAGCATGCTCTTCTCGCGTTCACCCTCGGTGTGCGTCAGCTCATCGTCGCCGTCAACAAAATGGACACCACCAAGGTTAGATTTTATTGTTGTTCCACTTGGTTTGATT--------TTTTACTTATCA---TCTCTCACATAGTGGTCCGAGGATCGGTTCAACGAAATTATCAAAGAAACGTCCAACTTCATCAAGAAGGTCGGTTACAACCCGAAGACCGTCGCCTTCGTCCCGATTTCCGGCTGGCACGGTGACAACATGTTGGAGGAGTCCGTTAAGTAAGTCGAGCCCTGTTATGGTACATTATGGCATGTAATTAAACACGCTGTTGCCT--AGCATGCCGTGGTACAAGGGCTGGACCAAGGAGACGAAGGCCGGTGTCATCAAGGGTAAGACCCTGCTTGATGCCATCGACGCTATCGAGCCCCCCGTCCGCCCCGAGAACAAGCCCCTCCGTCTTCCCCTCCAGGATGTGTACAAGATCGGCGGTATTGGCAC
>Hydnoporia_laricicola_Dai13458_CN_HL
TCGAGTTTTGAA-GTGAGGCTTGATGCTGGCGCGGAAACGTGCA-TGTGCTCGGCCTTAC--GCTCATTCCACTCAACACCTGTGCA-CTTATCGAAGTTAGTAGTCGTTCCTCC--TTTACTT-GGAGCCGTC-----GAGAGTCC-GCGAGTAG-------------------TTT----------ACTTTA---AAAAGTTGCGAAA---GCTTTCACTTTGACTGGGAGCGGTGAACACATCGACTT--TATTATAAAC-CTTTAATTGTCTTGTAGAATGTAATGCTCCT-TGTGGGCGAAATG-AAATATAACTTTCAACAACGGATCTCTTGGCTCTCGCATCGATGAAGAACGCAGCGAAATGCGATAAGTAATGTGAATTGCAGAATTCAGTGAATCATCGAATCTTTGAACGCACCTTGCGCCCTTTGGTATTCCGAAGGGCATGCCTGTTTGAGTGTCATGTTAATCTCAATCCCCTCG--TTTCTTAATT--GAAG-CTTT--GAGGATTGGACTTGGAGGTTATT-GCCGGCCCCCCCTTTT--GT-GG---TCGGCTCCTCTTAAATGCATTAGCTGGACTTTGGTTC-GCATGAAGGTGTAATAGTTTATTCGCC--TAGTGCTTGCCTAACGGGTCTGCTTCTAATCGTCTTCGGACAAGGATTAAGTTCCTTCTTGACTCTTTGACCTCAAATCAGGTAGGACTACCCGCTGAACT------------------------------------------------------------------------------------------------------------------------------------------------------------------------------------------------------------------------------------------------------------------------------------------------------------------------------------------------------------------------------------------------------------------------------------------------------------------------------------------------------------------------------------------------------------------------------------------------
>Hydnoporia_latesetosa_He492_CN_HI
TCGAGTTTTGAAAGTAAGGTTTGATGCTGGTGCGGAAACGTACA-TGTGCTCAGTCTTGC--GCTCATTCCACTCAACACCTGTGCA-CTTATCGAAGTTAGTAGTCGTTCCTCCT-TTTA-TTAGGAGCCGTC----GAAGAGCC--ACAAGTAA-TCATTAGG-AAAG-TTAATTT------ATTGATTTTCTT--AAAG--GTGAAA---GTGGTCACTTTGACTGGGAGCGGTGAAACCTTTGACTT--TATTATAAACTTTTTACTTGTCTTGTAGAATGTAGTGCTCCT-CGTGGGCGAAATGAAAATACAACTTTCAACAACGGATCTCTTGGCTCTCGCATCGATGAAGAACGCAGCGAAATGCGATAAGTAATGTGAATTGCAGAATTCAGTGAATCATCGAATCTTTGAACGCACCTTGCGCCCTTTGGTATTCCGAAGGGCATGCCTGTTTGAGTGTCATGTTAATCTCAATACCCTTGTTTTTCTTAATT--GAATACTT--GGAG-ATTGGACTTGGAGGTCTAT-GCTGGCCCCGCCTTTT--GT-GG---TCGGCTCCTCTTAAATGTATTAGTTGGACTTTGGTTC-GCGTGAAGATGTAATAGTTTATTCATCATTAGCGCTTGCCTAATGGGTCTGCTTCTAATTGTCTTCGGACAAGGATTAAGTTCCTTCTTGACTCT-----------------------------------------------------------------------------------------------------------------------------------------------------------------------------------------------------------------------------------------------------------------------------------------------------------------------------------------------------------------------------------------------------------------------------------------------------------------------------------------------------------------------------------------------------------------------------------------------------------------------------------
>Hydnoporia_latesetosa_He502_CN_HI
TCGAGTTTTGAA-GTAAGGTTTGATGCTGGTGCGGAAACGTACA-TGTGCTCAGTCTTGC--GCTCATTCCACTCAACACCTGTGCA-CTTATCGAAGTTAGTAGTCGTTCCTCCT-TTTA-TTAGGAGCCGTC----GAAGAGCC--ACAAGTAA-TCATTAGG-AAAG-TTAATTT------ATTGATTTTCTT--AAAG--GTGAAA---GTGGTCACTTTGACTGGGAGCGGTGAAACCTTTGACTT--TATTATAAACTTTTTACTTGTCTTGTAGAATGTAGTGCTCCT-CGTGGGCGAAATGAAAATACAACTTTCAACAACGGATCTCTTGGCTCTCGCATCGATGAAGAACGCAGCGAAATGCGATAAGTAATGTGAATTGCAGAATTCAGTGAATCATCGAATCTTTGAACGCACCTTGCGCCCTTTGGTATTCCGAAGGGCATGCCTGTTTGAGTGTCATGTTAATCTCAATACCCTTGTTTTTCTTAATT--GAATACTT--GGAG-ATTGGACTTGGAGGTCTAT-GCTGGCCCCGCCTTTT--GT-GG---TCGGCTCCTCTTAAATGTATTAGTTGGACTTTGGTTC-GCGTGAAGATGTAATAGTTTATTCATCATTAGCGCTTGCCTAATGGGTCTGCTTCTAATTGTCTTCGGACAAGGATTAAGTTCCTTCTTGACTCT-----------------------------------------------------------------------------------------------------------------------------------------------------------------------------------------------------------------------------------------------------------------------------------------------------------------------------------------------------------------------------------------------------------------------------------------------------------------------------------------------------------------------------------------------------------------------------------------------------------------------------------
>Hydnoporia_olivacea_Otto_Miettinen_&_Kelo_Käppi_16044_(H_7005770)_US_MA
TCGAGTTTTGAAAG-CAGGCTTGATGCTGGTACGGAAACGTACA-TGTGCTCAGTCTTGC--GCTCATTCCACTCAACCCCTGTGCA-CTTATCGAAGTTAGTAGTCGTTCCTCC--TTTA-TT-GGAGCCGTC-----GAGTGTC--GCGAGTAA-TCATTAG--AG---TC--TTT------ATTGACTTT----GAAG---GTGAAA---GTGTT-ACTTTGACTAGGAGCGGTGAACCCTTTGACTT---ATTATAAAC-CTTTACTTGTCTTGTAGAATGTAATGCTCCT-CGTGGGCGAAATTTAAATACAACTTTCAACAACGGATCTCTTGGCTCTCGCATCGATGAAGAACGCAGCGAAATGCGATAAGTAATGTGAATTGCAGAATTCAGTGAATCATCGAATCTTTGAACGCACCTTGCGCCCTTTGGTATTCCGAAGGGCATGCCTGTTTGAGTGTCATGTTAATCTCAATCCCCTTG--TTTCTTAATT--GAGG-CTC--GGAG-ATTGGACTTGGAGGTTTT--GCTGGCC---CCTTT---GT-GG---TCGGCTCCTCTTAAATACATTAGCTGGACTTTGGTTC-GCGTGAAGGTGTAATAGTTTATTCGCCATTAGCGCTTGCCTAACGAGTCTGCTTCTAATCGTCTTCGGACAAGGATTAACTTCCTTCTTGACTCTTTGACCTCAAATCAGGTAGGA--------------------------------------GGTA-CTGGTGAGTTCGAGGCTGGTATCTCCAAGGATGGCCAGACCCGCGAGCACGCCCTTCTCGCCTTCACCCTCGGTGTGCGTCAGCTCATCGTCGCCGTCAACAAAATGGACACCACCAAGGTTCGTTATTATTTATTAT----TAGTATTATTTAT--TATTTTATGCTTATCGCGTTTGTTAT-TCAGTGGTCCGAGGATCGTTTCATGGAAATCATCAAGGAGACGTCCAACTTCATCAAGAAGGTCGGTTACAACCCCAAGACCGTCGCCTTCGTCCCGATTTCTGGCTGGCACGGTGACAACATGTTGGAGGAATCCGTCAAGTGAGTCAAG--ATCCCATAGTCTATTATGRCSGGGAATTAAATGCGTTATTGTCTACAGCATGCCGTGGTACAAGGGCTGGACCAGGGAGACCAAGGCTGGTGTTGTAAAGGGTAAGACCCTCCTCGATGCCATCGATGCCATCGAACCCCCCGTCCGCCCCGAGAACAAGCCCCTCCGTCTCCCCCTCCAGGATGTGTACAAGATCGGTGGTATTGGCAC
>Hydnoporia_olivacea_P1201B_PE
TCGAGTTTTGAAAG-CAGGCTTGATGCTGGTACGGAAACGTACA-TGTGCTCAGTCTTGC--GCTCATTCCACTCAACCCCTGTGCA-CTTATCGAAGTTAGTAGTCGTTCCTCC--TTTA-TT-GGAGCCGTC-----GAGTGTC--GCGAGTAA-TCATTAG--AG---TC--TTT------ATTGACTTT----GAAG---GTGAAA---GTGTT-ACTTTGACTAGGAGCGGTGAACCCTTTGACTT---ATTATAAAC-CTTTACTTGTCTTGTAGAATGTAATGCTCCT-CGTGGGCGAAATTTAAATACAACTTTCAACAACGGATCTCTTGGCTCTCGCATCGATGAAGAACGCAGCGAAATGCGATAAGTAATGTGAATTGCAGAATTCAGTGAATCATCGAATCTTTGAACGCACCTTGCGCCCTTTGGTATTCCGAAGGGCATGCCTGTTTGAGTGTCATGTTAATCTCAATCCCCTTG--TTTCTTAATT--GAGG-CTC--GGAG-ATTGGACTTGGAGGTTTT--GCTGGCC---CCTTTGT-GT-GG---TCGGCTCCTCTTAAATACATTAGCTGGACTTTGGTTC-GCGTGAAGGTGTAATAGTTTATTCGCCATTAGCGCTTGCCTAACGAGTCTGCTTCTAATCGTCTTCGGACAAGGATTAACTTCCTTCTTGACTC------------------------------------------------------------------------------------------------------------------------------------------------------------------------------------------------------------------------------------------------------------------------------------------------------------------------------------------------------------------------------------------------------------------------------------------------------------------------------------------------------------------------------------------------------------------------------------------------------------------------------------
>Hydnoporia_rhododendri_N._Gerhold_2005-6-3_AT
TCGAGTTTTGAAAGTAGGACTTGATGCTGGTGCGGAAACGTACA-TGTGCTCAGTCTTAC--GCTCATTCCACTCAACCCCTGTGCA-CTTATCGAAGTTAGTAGTCGTTCCTCC--TTTA-TT-GGAGCCGTC-----GAGAGTC--GCGAGTAA-TCATTAGG---AG-TC--TTT------ATTGACTTT----TGAAG--GTGGAA---GCG-TCGCTTTGACTGGGAGCGGTGAAACCTTTGACTT---ATTATAAAC-CTTTATTTGTTTTGTAGAATGTAATGCTCCT-AGTGGGCGAAATT-AAATATAACTTTCAACAACGGATCTCTTGGCTCTCGCATCGATGAAGAACGCAGCGAAATGCGATAAGTAATGTGAATTGCAGAATTCAGTGAATCATCGAATCTTTGAACGCACCTTGCGCCCTTTGGTATTCCGAAGGGCATGCCTGTTTGAGTGTCATGTTAATCTCAATCCCCTTG--TTTCTTAATTTTGAGG-CTC--GGGGG-TTGGACTTGGAGTTT----GCTGGCCCCCCTTCTT--GT-GG---TCGGCTCCTCTTAAATGCATTAGCTGGACTTTGGTTCTGCGTGAAGGTGTAATAGTTTATTCGCCATTAGCGCTTGCCTAACGAGTCTGCTTCTAATCGTCTTCGGACAAGGATTAACTTCCTTCTTGACTCTTTGACCTCAAATCAGGTAGGACTACCCGCTGAACT------------------------------------------------------------------------------------------------------------------------------------------------------------------------------------------------------------------------------------------------------------------------------------------------------------------------------------------------------------------------------------------------------------------------------------------------------------------------------------------------------------------------------------------------------------------------------------------------
>Hydnoporia_rhododendri_Viacheslav_Spirin_6476_(H)_RU_PRI
TCGAGTTTTGAAAGTAGGACTTGATGCTGGTGCGGAAACGTACA-TGTGCTCAGTCTTAC--GCTCATTCCACTCAACCCCTGTGCA-CTTATCGAAGTTAGTAGTCGTTCCTCC--TTTA-TT-GGAGCCGTC-----GAGAGTC--GCGAGTAA-TCATTAGG---AG-TC--TTT------ATTGACTTT----TGAAG--GTGGAA---GCG-TCGCTTTGACTGGGAGCGGTGAAATCTTTGACTT--TATTATAAAC-CTTTATTTGTCTTGTAGAATGTAATGCTCCT-AGTGGGYGAAATT-AAATATAACTTTCAACAACGGATCTCTTGGCTCTCGCATCGATGAAGAACGCAGCGAAATGCGATAAGTAATGTGAATTGCAGAATTCAGTGAATCATCGAATCTTTGAACGCACCTTGCGCCCTTTGGTATTCCGAAGGGCATGCCTGTTTGAGTGTCATGTTAATCTCAATCCCCTTG--TTTCTTAATT--GAGG-CTC--GGAGG-TTGGACTTGGAGTTT----GCTGGCC--CCTTCTT--GT-GG---TCGGCTCCTCTTAAATGCATTAGCTGGACTTTGGTTCTGCGTGAAGGTGTAATAGTTTATTCGCCATTAGCGCTTGCCTAACGAGTCTGCTTCTAATCGTCTTCGGACAAGGATTAACTTCCTTCTTGACTCTTTGACCTCAAA----------C------------------ATTCTCATCATTGCCG-GTGGTA-CTGGTGAGTTCGAGGCTGGTATCTCCAAGGATGGCCAGACCCGCGAGCACGCCCTTCTCGCCTTCACCCTCGGTGTGCGTCAGCTCATCGTCGCTGTCAACAAAATGGACACCACCAAGGTTCG-TACTTGTCATTAT----TTATATTATTTAT-----TTCATATTTAAC--GTTTGTTATCT-AGTGGTCCGAGGATCGTTTCATGGAAATCATCAAGGAGACGTCCAACTTCATCAAGAAGGTCGGTTACAACCCGAAGACCGTCGCCTTCGTCCCGATCTCCGGCTGGCACGGTGACAACATGTTGGAGGAGTCCGCCAAGTAAGTTTTA--TTGCTTTAATCTGTTTTGATATGGAATTAATCGCATTATCGTCTGCAGCATGCCGTGGTACAAGGGTTGGACCAAGGAGACCAAGGCTGGTGTCGTAAAGGGTAAGACCCTCCTCGATGCCATCGATGCCATCGAGCCCCCCGTCCGCCCCGAGAACAAGCCCCTCCGTCTCCCCCTCCAGGATGTGTACAAGATCGGTGGTATTGGCAC
>Hydnoporia_rigidula_SFC20140723-16_KR
TCGAGTTTTGAA-G-CAGGCTTGATGCTGGTGCGGAAACGTACA-TGTGCTCAGTCTTGC--GCTCATTCCACTCAACCCCTGTGCA-CTTATCGAAGTTAGTAGTCGTTCCTCC--TTTA-TT-GGAGCCGTC-----GGGAGGC--GCGAGTAA-TCATTAG--AG---TC--TT------CATTGACTTT----GAAG---GTGGAA---GCG-TCACTTTGACTGGGAGCGGTGAAGCCTTTGACTT--TATTATAAAC-ATTTATTTGTCTTGTAGAATGTAATGCTCCT-CGTGGGCGAAATT-AAATACAACTTTCAACAACGGATCTCTTGGCTCTCGCATCGATGAAGAACGCAGCGAAATGCGATAAGTAATGTGAATTGCAGAATTCAGTGAATCATCGAATCTTTGAACGCACCTTGCGCCCTTTGGTATTCCGAAGGGCATGCCTGTTTGAGTGTCATGTTAATCTCAATCCCCTTG--TTTCTTAATT--GAGG-CTC--GGAGGGTTGGACTTGGAGGCTT---GCTGGCC---CCTTT---GT-GG---TCGGCTCCTCTTAAATACATTAGCTGGACTTTGGTTC-GCGTGAAGGTGTAATAGTTTATTCGCCATTAGCGCTTGCCTAACGGGTCTGCTTCTAATCGTCTTCGGACAAGGATTAACTTCCTTCTTGACTCT-----------------------------------GCGCTATCCTCATCATTGCCG-GTGGTA-TTGGTGAGTTCGAGGCTGGTATCTCCAAGGACGGCCAGACCCGCGAGCACGCCCTTCTCGCCTTCACCCTCGGTGTGCGTCAGCTCATCGTCGCTGTCAACAAAATGGACACCACCAAAGTTCG-TTATATTAATAAT---ATTTTATCGTTTATAATGTTTCGTGCTTACC--ATTTGTTTACTCAGTGGTCCGAGGATCGTTTCAATGAAATCATCAAGGAGACGTCCAACTTCATCAAGAAGGTCGGTTACAACCCGAAGACCGTCGCCTTCGTCCCGATTTCTGGCTGGCACGGTGACAACATGTTGGAGGAGTCCGCCAAGTAAGTTATA--CTAC-CTCATTCTCTTTAATATAGC--TAAATACGTTATCGTCTGCAGCATGCCATGGTACAAGGGTTGGACCAGGGAGACCAAGGCTGGACCCGTAAAGGGTAAGACCCTCCTCGATGCCATCGATGCTATCGAGCCCCCTCAACGCCCCGAGAACAAGCCCCTCCGTCTCCCCCTCCAGGATGTCTACAAGATCGGTGGTAT------
>Hydnoporia_rigidula_SFC20170324-10_KR
TCGAGTTTTGAA-G-CAGGCTTGATGCTGGTGCGGAAACGTACA-TGTGCTCAGTCTTGC--GCTCATTCCACTCAACCCCTGTGCA-CTTATCGAAGTTAGTAGTCGTTCCTCC--TTTA-TT-GGAGCCGTC-----GGGAGGC--GCGAGTAA-TCATTAG--AG---TC--TT------CATTGACTTT----GAAG---GTGGAA---GCG-TCACTTTGACTGGGAGCGGTGAAGCCTTTGACTT--TATTATAAAC-ATTTATTTGTCTTGTAGAATGTAATGCTCCT-CGTGGGCGAAATT-AAATACAACTTTCAACAACGGATCTCTTGGCTCTCGCATCGATGAAGAACGCAGCGAAATGCGATAAGTAATGTGAATTGCAGAATTCAGTGAATCATCGAATCTTTGAACGCACCTTGCGCCCTTTGGTATTCCGAAGGGCATGCCTGTTTGAGTGTCATGTTAATCTCAATCCCCTTG--TTTCTTAATT--GAGG-CTC--GGAGGGTTGGACTTGGAGGCTT---GCTGGCC---CCTTT---GT-GG---TCGGCTCCTCTTAAATACATTAGCTGGACTTTGGTTC-GCGTGAAGGTGTAATAGTTTATTCGCCATTAGCGCTTGCCTAACGGGTCTGCTTCTAATCGTCTTCGGACAAGGATTAACTTCCTTCTTGACTCT-----------------------------------GCGCTATCCTCATCATTGCCG-GTGGTA-CTGGTGAGTTCGAGGCTGGTATCTCCAAGGATGGCCAGACCCGCGAGCACGCCCTTCTCGCCTTCACCCTCGGTGTGCGTCAGCTCATCGTCGCTGTCAACAAAATGGACACCACCAAAGTTCG-TTATATTAATAAT---ATTTTATCGTTTATAATGTTTCGTGCTTACC--ATTTGTTTACTCAGTGGTCCGAGGATCGTTTCAATGAAATCATCAAGGAGACGTCCAACTTCATCAAGAAGGTCGGTTACAACCCGAAGACCGTCGCCTTCGTCCCGATTTCTGGCTGGCACGGTGACAACATGTTGGGGGAGTCCGCCAAGTAAGTTGTA--CTAC-CTCATTCTCTTTAATATAGC--TAAATACGTTATCGTCTGCAGCATGCCATGGTACAAGGGTTGGACCAGGGAGACCAAGGCTGGACCCGTAAAGGGTAAGACCCTCCTCGATGCCATCGATGCTATCGAGCCCCCTCAACGCCCCGAGAACAAGCCCCTCCGTCTCCCCCTCCAGGATGTCTACAAGATCGGTGGTATCGGCAC
>Hydnoporia_rigidula_He379_CN
TCGAGTTTTGAA-G-CAGGCTTGATGCTGGTGCGGAAACGTACA-TGTGCTCAGTCTTGC--GCTCATTCCACTCAACCCCTGTGCA-CTTATCGAAGTTAGTAGTCGTTCCTCC--TTTA-TT-GGAGCCGTC-----GGGAGGC--GCGAGTAA-TCATTAG--AG---TC--TT------CATTGACTTT----GAAG---GTGGAA---GCG-TCACTTTGACTGGGAGCGGTGAAGCCTTTGACTT--TATTATAAAC-ATTTATTTGTCTTGTAGAATGTAATGCTCCT-CGTGGGCGAAATT-AAATACAACTTTCAACAACGGATCTCTTGGCTCTCGCATCGATGAAGAACGCAGCGAAATGCGATAAGTAATGTGAATTGCAGAATTCAGTGAATCATCGAATCTTTGAACGCACCTTGCGCCCTTTGGTATTCCGAAGGGCATGCCTGTTTGAGTGTCATGTTAATCTCAATCCCCTTG--TTTCTTAATT--GAGG-CTC--GGAGGGTTGGACTTGGAGGCTT---GCTGGCC---CCTTT---GT-GG---TCGGCTCCTCTTAAATACATTAGCTGGACTTTGGTTC-GCGTGAAGGTGTAATAGTTTATTCGCCATTAGCGCTTGCCTAACGGGTCTGCTTCTAATCGTCTTCGGACAAGGATTAACTTCCTTCTTGACTCT-----------------------------------------------------------------------------------------------------------------------------------------------------------------------------------------------------------------------------------------------------------------------------------------------------------------------------------------------------------------------------------------------------------------------------------------------------------------------------------------------------------------------------------------------------------------------------------------------------------------------------------
>Hydnoporia_rimosa_KUC20121109-19_KR
TCGAGTTTTGAAAG-CAGGCTTGATGCTGGTGCGGAAACGTACA-TGTGCTCAGTCTTGC--GCTCATTCCACTCAACCCCTGTGCA-CTTATCGAAGTTAGTAGTCGTTCCTCC--TTTA-TT-GGAGCCGTCC----GAGTGTC--GCAAGTAT-TCATTAG--AGG--TC--TTT------ATTGACTTT----GAAGG--GAGAAA---GTGTT-ACTTTGACTAGGAGCGGTGAAACCTTTGACTT--TATTATAAAC-CTTTACTTGTCTTGTAGAATGTAATGCTCCT-CGTGGGCGAAATT-AAATACAACTTTCAACAACGGATCTCTTGGCTCTCGCATCGATGAAGAACGCAGCGAAATGCGATAAGTAATGTGAATTGCAGAATTCAGTGAATCATCGAATCTTTGAACGCACCTTGCGCCCTTTGGTATTCCGAAGGGCATGCCTGTTTGAGTGTCATGTTAATCTCAATCCCCTTG--TTTCTTAATT--GAGG-CTC--GGAG-ATTGGACTTGGAGGCTT---GCTGGTC--CCCTTT---GT-GG---TCGGCTCCTCTTAAATACATTAGCTGGACTTTGGTTC-GCGTGAAGGTGTAATAGTTTATTCACCATTAGCGCTTGCCTAACGGGTCTGCTTCTAATCGTCTTCGGACAAGGATTAACTTCCTTCTTGACTCTTTGACCTCAAATCAGGTAGGACTACCCGCTGA---------------------------------------------------------------------------------------------------------------------------------------------------------------------------------------------------------------------------------------------------------------------------------------------------------------------------------------------------------------------------------------------------------------------------------------------------------------------------------------------------------------------------------------------------------------------------------------------------
>Hydnoporia_rimosa_Viacheslav_Spirin_5277_(H)_RU_KHA
TCGAGTTTTGAAAG-CAGGCTTGATGCTGGTGCGGAAACGTACA-TGTGCTCAGTCTTGC--GCTCATTCCACTCAACCCCTGTGCA-CTTATCGAAGTTAGTAGTCGTTCCTCC--TTTA-TT-GGAGCCGTCC----GAGTGTC--GCAAGTAT-TCATTAG--AGG--TC--TTT------ATTGACTTT----GAAGG--GAGAAA---GTGTT-ACTTTGACTAGGAGCGGTGAAACCTTTGACTT--TATTATAAAC-CTTTACTTGTCTTGTAGAATGTAATGCTCCT-CGTGGGCGAAATT-AAATACAACTTTCAACAACGGATCTCTTGGCTCTCGCATCGATGAAGAACGCAGCGAAATGCGATAAGTAATGTGAATTGCAGAATTCAGTGAATCATCGAATCTTTGAACGCACCTTGCGCCCTTTGGTATTCCGAAGGGCATGCCTGTTTGAGTGTCATGTTAATCTCAATCCCCTTG--TTTCTTAATT--GAGG-CTC--GGAG-ATTGGACTTGGAGGCTT---GCTGGTC--CCCTTT---GT-GG---TCGGCTCCWCTTAAATACATTAGCTGGACTTTGGTTC-GCGTGAAGGTGTAATAGTTTATTCACCATTAGCGCTTGCCTAACGGGTCTGCTTCTAATCGTCTTCGGACAAGGATTAACTTCCTTCTTGACTCTTTGACCTCAAATCAGGTAGGACTACCCGCTGAACT--GCTATCCTCATCATTGCCG-GTGGTA-CTGGTGAGTTCGAGGCTGGTATCTCCAAGGATGGCCAGACCCGCGAGCACGCCCTTCTTGCCTTCACCCTCGGTGTGCGTCAGCTCATCGTTGCCGTCAACAAAATGGACACCACCAAGGTTCGTTATTATTCTTA------TTTAATCTTTTTAATTATTTTGTACTTACC--GTTTGTTA-CTCAGTGGTCCGAGGATCGTTTCATGGAAATCATCAAGGAGACGTCCAACTTCATCAAGAAGGTCGGTTACAACCCGAAGACCGTCGCCTTCGTCCCGATTTCCGGCTGGCACGGTGACAACATGTTGGAGGAGTCCGCCAAGTGAGTTAAG--ATACCTTATTGTATTCTGATCTGGAATTAAATGCGTTATCC-----AGCATGCCGTGGTACAAGGGTTGGACCAAGGAGACCAAGGCTGGTGTTGTAAAGGGTAAGACCCTCCTCGATGCCATCGATGCCATCGAACCCCCCGTCCGTCCCGAGAACAAGCCCCTCCGTCTCCCCCTCCAGGATGTCTACAAGATTGGTGGTATTGGCAC
>Hydnoporia_rimosa_Viacheslav_Spirin_5678_(H)_RU_KHA
TCGAGTTTTGAAAG-CAGGCTTGATGCTGGTGCGGAAACGTACA-TGTGCTCAGTCTTGC--GCTCATTCCACTCAACCCCTGTGCA-CTTATCGAAGTTAGTAGTCGTTCCTCC--TTTA-TT-GGAGCCGTCY----GAGTGTC--GCAAGTAT-TCATTAG--AGG--TC--TTT------ATTGACTTT----GAAGG--GAGAAA---GTGTT-ACTTTGACTAGGAGCGGTGAAACCTTTGACTT--TATTATAAAC-CTTTACTTGTCTTGTAGAATGTAATGCTCCT-CGTGGGCGAAATT-AAATACAACTTTCAACAACGGATCTCTTGGCTCTCGCATCGATGAAGAACGCAGCGAAATGCGATAAGTAATGTGAATTGCAGAATTCAGTGAATCATCGAATCTTTGAACGCACCTTGCGCCCTTTGGTATTCCGAAGGGCATGCCTGTTTGAGTGTCATGTTAATCTCAATCCCCTTG--TTTCTTAATT--GAGG-CTC--GGAG-ATTGGACTTGGAGGCTT---GCTGGTC--CCCTTT---GT-GG---TCGGCTCCTCTTAAATACATTAGCTGGACTTTGGTTC-GCGTGAAGGTGTAATAGTTTATTCACCATTAGCGCTTGCCTAACGGGTCTGCTTCTAATCGTCTTCGGACAAGGATTAACTTCCTTCTTGACTCTTTGACCTCAAATCAGGTAGGACTACCCGCTGAACT---CTATCCTCATCATTGCCG-GTGGTA-CTGGTGAGTTCGAGGCTGGTATCTCCAAGGATGGCCAGACCCGCGAGCACGCCCTTCTTGCCTTCACCCTCGGTGTGCGTCAGCTCATCGTTGCCGTCAACAAAATGGACACCACCAAGGTTCGTTATTATTATTA------TTTAATCTTTTTAATTATTTTGTACTTACC--GTTTGTTA-CTCAGTGGTCCGAGGATCGTTTCATGGAAATCATCAAGGAGACGTCCAACTTCATCAAGAAGGTCGGTTACAACCCGAAGACCGTCGCCTTCGTCCCGATTTCCGGCTGGCACGGTGACAACATGTTGGAGGAGTCCGCCAAGTGAGTTAAG--ATACCTTAGTCTATTTTGATCTGGAATTAAATGCGTTATCC-----AGCATGCCGTGGTACAAGGGTTGGACCAAGGAGACCAAGGCTGGTGTTGTAAAGGGTAAGACCCTCCTCGATGCCATCGATGCCATCGAACCCCCCGTCCGTCCCGAGAACAAGCCCCTCCGTCTCCCCCTCCAGGATGTCTACAAGATTGGTGGTATTGGCAC
>Hydnoporia_rimosa_Viacheslav_Spirin_6104_(H)_RU_KHA
TCGAGTTTTGAAAG-CAGGCTTGATGCTGGTRCGGAAACGTACA-TGTGCTCAGTCTTGC--GCTCATTCCACTCAACCCCTGTGCA-CTTATCGAAGTTAGTAGTCGTTCCTCC--TTTA-TT-GGAGCCGTCC----GAGTGTC--GCAAGTAT-TCATTAG--AGG--TC--TTT------ATTGACTTT----GAAGG--GAGAAA---GTGTT-ACTTTGACTAGGAGCGGTGAAACCTTTGACTT--TATTATAAAC-CTTTACTTGTCTTGTAGAATGTAATGCTCCT-CGTGGGCGAAATT-AAATACAACTTTCAACAACGGATCTCTTGGCTCTCGCATCGATGAAGAACGCAGCGAAATGCGATAAGTAATGTGAATTGCAGAATTCAGTGAATCATCGAATCTTTGAACGCACCTTGCGCCCTTTGGTATTCCGAAGGGCATGCCTGTTTGAGTGTCATGTTAATCTCAATCCCCTTG--TTTCTTAATT--GAGG-CTC--GGAG-ATTGGACTTGGAGGCTT---GCTGGTC--CCCTTT---GT-GG---TCGGCTCCTCTTAAATACATTAGCTGGACTTTGGTTC-GCGTGAAGGTGTAATAGTTTATTCACCATTAGCGCTTGCCTAACGGGTCTGCTTCTAATYGTCTTCGGACAAGGATTAACTTCCTTCTTGACTCTTTGACCTCAAATCAGGTAGGACTACCCGCTGAACT-CGCTATCCTCATCATTGCCG-GTGGTA-CTGGTGAGTTCGAGGCTGGTATCTCCAAGGATGGCCAGACCCGCGAGCACGCCCTTCTTGCCTTCACCCTCGGTGTGCGTCAGCTCATCGTTGCCGTCAACAAAATGGACACCACCAAGGTTCGTTATTATTCTTA------TTTAATCTTTTTAATTATTTTGTACTTACC--GTTTGTTA-CTCAGTGGTCCGAGGATCGWTTCATGGAAATCATCAAGGAGACGTCCAACTTCATCAAGAAGGTCGGTTACAACCCGAAGACCGTCGCCTTCGTCCCGATTTCCGGCTGGCACGGTGACAACATGTTGGAGGAGTCCGCCAAGTGAGTTAAG--ATACCTTAATTTATTCTGATCTGGAATTAAATGCGTTATCC-----AGCATGCCGTGGTACAAGGGTTGGACCAAGGAGACCAAGGCTGGTGTTGTAAAGGGTAAGACCCTCCTCGATGCCATCGATGCCATCGAACCCCCCGTCCGTCCCGAGAACAAGCCCCTCCGTCTCCCCCTCCAGGATGTCTACAAGATTGGYGGTATTGGCAC
>Hydnoporia_subrigidula_He1123_CN_YN
TCGAGTTTTGAAAGTAAGGCTTGATGCTGGTGCGGAAACGTACA-TGTGCTCAGTCTTGC--GCTCATTCCACTCAACACCTGTGCA-CTTATCGAAGTTAGTAGTCGTTCCTCC--TTTAGTTAGGAGTCGTC-----GAGAGTC--GCAAGTAA-TCATTAGG-AAAG-TTGATTT------ATTGACTTTT--TTAAAG--GTGGAA---GCG-TCACTTTGACTAGGAGCGGTGAAACCTTTGACTTATAATTATAAAC-CTTTACTTGTCTTGTAGAATGTAATGCTCCT-CGTGGGCGAAATG-AAATACAACTTTCAACAACGGATCTCTTGGCTCTCGCATCGATGAAGAACGCAGCGAAATGCGATAAGTAATGTGAATTGCAGAATTCAGTGAATCATCGAATCTTTGAACGCACCTTGCGCCCTTTGGTATTCCGAAGGGCATGCCTGTTTGAGTGTCATGTTAATCTCAATACCCTTGTTTTTCTTAATT--GAAGACTT--GGAG-ATTGGACTTGGAGGTTTATTGCTGGCC--CCCTTT---GT-GG---TCGGCTCCTCTTAAATATATTAGTTGGACTTTGGTTC-GCGTGAAGATGTAATAATTTATTCATCATTAGCGCTTGCCTAACGGGTCTGCTTCTAATTGTCTTCGGACAAGGATTAACTTCCTTCTTGACTCT-----------------------------------------------------------------------------------------------------------------------------------------------------------------------------------------------------------------------------------------------------------------------------------------------------------------------------------------------------------------------------------------------------------------------------------------------------------------------------------------------------------------------------------------------------------------------------------------------------------------------------------
>Hydnoporia_subrigidula_He1157_CN_YN
TCGAGTTTTGAA-GTAAGGCTTGATGCTGGTGCGGAAACGTACA-TGTGCTCAGTCTTGC--GCTCATTCCACTCAACACCTGTGCA-CTTATCGAAGTTAGTAGTCGTTCCTCC--TTTAGTTAGGAGTCGTC-----GAGAGTC--GCAAGTAA-TCATTAGG-AAAG-TTGATTT------ATTGACTTTT--TTAAAG--GTGGAA---GCG-TCACTTTGACTAGGAGCGGTGAAACCTTTGACTTATAATTATAAAC-CTTTACTTGTCTTGTAGAATGTAATGCTCCT-CGTGGGCGAAATG-AAATACAACTTTCAACAACGGATCTCTTGGCTCTCGCATCGATGAAGAACGCAGCGAAATGCGATAAGTAATGTGAATTGCAGAATTCAGTGAATCATCGAATCTTTGAACGCACCTTGCGCCCTTTGGTATTCCGAAGGGCATGCCTGTTTGAGTGTCATGTTAATCTCAATACCCTTGTTTTTCTTAATT--GAAGACTT--GGAG-ATTGGACTTGGAGGTTTATTGCTGGCC--CCCTTT---GT-GG---TCGGCTCCTCTTAAATATATTAGTTGGACTTTGGTTC-GCGTGAAGATGTAATAATTTATTCATCATTAGCGCTTGCCTAACGGGTCTGCTTCTAATTGTCTTCGGACAAGGATTAACTTCCTTCTTGACTCT-----------------------------------------------------------------------------------------------------------------------------------------------------------------------------------------------------------------------------------------------------------------------------------------------------------------------------------------------------------------------------------------------------------------------------------------------------------------------------------------------------------------------------------------------------------------------------------------------------------------------------------
>Hydnoporia_tabacina_A._M._Ainsworth_2017-1-17_(K(M)_233332)_GB
TCGAGTTTTGAAAGTAGGACTTGATGCTGGTGCGGAAACGTACA-TGTGCTCAGTCTTAC--GCTCATTCCACTCAACCCCTGTGCA-CTTATCGAAGTTAGTAGTCGTTCCTCC--TTTA-TT-GGAGCCGTC-----GAGAGTC--GCGAGTAA-TCATTAG--AGAG-TC--TTT------ATTGACTTT----TGAAG--GTGGAA---GCG-TCGCTTTGACTGGGAGCGGTGAAACCTTTGACTT--TATTATAAAC-CTTTATTTGTCTTGTAGAATGTAATGCTCCT-AGTGGGTGAAATT-AAATATAACTTTCAACAACGGATCTCTTGGCTCTCGCATCGATGAAGAACGCAGCGAAATGCGATAAGTAATGTGAATTGCAGAATTCAGTGAATCATCGAATCTTTGAACGCACCTTGCGCCCTTTGGTATTCCGAAGGGCATGCCTGTTTGAGTGTCATGTTAATCTCAATCCCCTTG--TTTCTTAATT--GAGG-CTC--GGAGG-TTGGACTTGGAGTTT----GCTGGCC--CCCTCTT--GT-GG---TCGGCTCCTCTTAAATGCATTAGCTGGACTTTGGTTCTGCGTGAAGGTGTAATAGTTTATTCGCCATTAGCGCTTTCCTAACGAGTCTGCTTCTAATCGTCTTCGGACAAGGATTAAGTTCCTTCTTGACTCTTTGACCTCAAATCAGGTAGGACTACCCGCTGAACT------------------------------TGGTGAGTTCGAGGCTGGTATCTCCAAGGATGGCCAGACCCGCGAGCACGCCCTTCTCGCCTTCACCCTCGGTGTGCGTCAGCTCATCGTTGCTGTCAACAAAATGGACACCACCAAGGTTCG-TACTTGTCATTAT----TTATATTATTTAT-----TTCATATTTAAC--GTTCGTTATCT-AGTGGTCCGAGGATCGTTTCATGGAAATCATCAAGGAGACGTCCAACTTCATCAAGAAGGTCGGTTACAACCCGAAGACCGTCGCCTTCGTCCCGATCTCCGGCTGGCATGGTGACAACATGTTGGAGGAGTCCGCCAAGTAAGCTGTA--TTGCTCTAATCTGTTTTGATATGGAATTAATCGCATTATCGTCTACAGCATGCCGTGGTACAAGGGCTGGACCAAGGAGACCAAGGCTGGTGTCGTAAAGGGTAAGACCCTCCTCGATGCCATCGACGCCATCGAGCCCCCCGTCCGCCCCGAGAACAAGCCCCTCCGTCTCCCCCTCCAGGATGTGTACAAGATCGG------------
>Hydnoporia_tabacina_Otto_Miettinen_22126_(H)_FI
TCGAGTTTTGAAAGTAGGACTTGATGCTGGTGCGGAAACGTACA-TGTGCTCAGTCTTAC--GCTCATTCCACTCAACCCCTGTGCA-CTTATCGAAGTTAGTAGTCGTTCCTCC--TTTA-TT-GGAGCCGTC-----GAGAGTC--GCGAGTAA-TCATTAG--AGAG-TC--TTT------ATTGACTTT----TGAAG--GTGGAA---GCG-TCGCTTTGACTGGGAGCGGTGAAACCTTTGACTT--TATTATAAAC-CTTTATTTGTCTTGTAGAATGTAATGCTCCT-AGTGGGCGAAATT-AAATATAACTTTCAACAACGGATCTCTTGGCTCTCGCATCGATGAAGAACGCAGCGAAATGCGATAAGTAATGTGAATTGCAGAATTCAGTGAATCATCGAATCTTTGAACGCACCTTGCGCCCTTTGGTATTCCGAAGGGCATGCCTGTTTGAGTGTCATGTTAATCTCAATCCCCTTG--TTTCTTAATT--GAGG-CTC--GGAGG-TTGGACTTGGAGTYT----GCTGGCC---CCTCTT--GT-GG---TCGGCTCCTCTTAAATGCATTAGCTGGACTTTGGTTCTGCGTGAAGGTGTAATAGTTTATTCGCCATTAGCGCTTTCCTAACGAGTCTGCTTCTAATCGTCTTCGGACAAGGATTAAGTTCCTTCTTGACTCTTTGACCTCAAATCAGGTAGGACTACCCGCTGAAC-------------------------------------------------TATCTCCAAGGATGGCCAGACCCGCGAGCACGCCCTTCTCGCCTTCACCCTCGGTGTGCGTCAGCTCATCGTTGCTGTCAACAAAATGGACACCACCAAGGTTCG-TACTTGTCATTAT----TTATATTATTTAT-----TTCATATTTAAC--GTTCGTTATCT-AGTGGTCCGAGGATCGTTTCATGGAAATCATCAAGGAGACGTCCAACTTCATCAAGAAGGTCGGTTACAACCCGAAGACCGTCGCCTTCGTCCCGATCTCCGGCTGGCATGGTGACAACATGTTGGAGGAGTCCGCCAAGTAAGCTGTA--TTGCTCTAATCTGTTTTGATATGGAATTAATCGCATTATCGTCTACAGCATGCCGTGGTACAAGGGCTGGACCAAGGAGACCAAGGCTGGTGTCGTAAAGGGTAAGACCCTCCTCGATGCCATCGACGCCATCGAGCCCCCCGTCCGCCCCGAGAACAAGCCCCTCCGTCTCCCCCTCCAGGATGTGTACAAGATCGGTGGTATTGGCAC
>Hydnoporia_tabacina_Viacheslav_Spirin_6066a_(H)_RU_NIZ
TCGAGTTTTGAAAGTAGGACTTGATGCTGGTGCGGAAACGTACA-TGTGCTCAGTCTTAC--GCTCATTCCACTCAACCCCTGTGCA-CTTATCGAAGTTAGTAGTCGTTCCTCC--TTTA-TT-GGAGCCGTC-----GAGAGTC--GCGAGTAA-TCATTAG--AGAG-TC--TTT------ATTGACTTT----TGAAG--GTGGAA---GCG-TCGCTTTGACTGGGAGCGGTGAAACCTTTGACTT--TATTATAAAC-CTTTATTTGTCTTGTAGAATGTAATGCTCCT-AGTGGGCGAAATT-AAATATAACTTTCAACAACGGATCTCTTGGCTCTCGCATCGATGAAGAACGCAGCGAAATGCGATAAGTAATGTGAATTGCAGAATTCAGTGAATCATCGAATCTTTGAACGCACCTTGCGCCCTTTGGTATTCCGAAGGGCATGCCTGTTTGAGTGTCATGTTAATCTCAATCCCCTTG--TTTCTTAATT--GAGG-CTC--GGAGG-TTGGACTTGGAGTYT----GCTGGCC---CCTCTT--GT-GG---TCGGCTCCTCTTAAATGCATTAGCTGGACTTTGGTTCTGCGTGAAGGTGTAATAGTTTATTCGCCATTAGCGCTTTCCTAACGAGTCTGCTTCTAATCGTCTTCGGACAAGGATTAAGTTCCTTCTTGACTCTTTGACCTCAA-----------------------------------CATCATTGCCG-GTGGTA-CTGGTGAGTTCGAGGCTGGTATCTCCAAGGATGGCCAGACCCGCGAGCACGCCCTTCTCGCCTTCACCCTCGGTGTGCGTCAGCTCATCGTTGCTGTCAACAAAATGGACACCACCAAGGTTCG-TACTTGTCATTAT----TTATATTATTTAT-----TTCATATTTAAC--GTTCGTTATCT-AGTGGTCCGAGGATCGTTTCATGGAAATCATCAAGGAGACGTCCAACTTCATCAAGAAGGTCGGTTACAACCCGAAGACCGTCGCCTTCGTCCCGATCTCCGGCTGGCATGGTGACAACATGTTGGAGGAGTCCGCCAAGTAAGCTGTA--TTGCTCTAATCTGTTTTGATATGGAATTAATCGCATTATCGTCTACAGCATGCCGTGGTACAAGGGCTGGACCAAGGAGACCAAGGCTGGTGTCGTAAAGGGTAAGACCCTCCTCGATGCCATCGACGCCATCGAGCCCCCCGTCCGCCCCGAGAACAAGCCCCTCCGTCTCCCCCTCCAGGATGTGTACAAGATCGGTGGTATTGGCAC
>Hydnoporia_tabacinoides_CLZhao_859_CN_YN
TCGAGTTTTGAA-G-CAGGCTTGATGCTGGTGCGGAAACGTACA-TGTGCTCGGTCTTGC--GCTCATTCCACTCAACCCCTGTGCA-CCTATCGGAGTTAGTAGTCGTTCCTCC--TTCG-TT-GGAGCCGTC-----GAGAGTC--GCGAGTAA-TCATTAGGAAG---TC--TT------CATTGACTTTT---GAAGG--GTGGAA---GCG-TCGCTTTGACTGGGAGCGGTGAAACCTTTGACTT--TACTATAAAC-CTTTATTTGTCTTGTAGAATGTAATGCTCCT-CGTGGGCGAAATT-AAATACAACTTTCAACAACGGATCTCTTGGCTCTCGCATCGATGAAGAACGCAGCGAAATGCGATAAGTAATGTGAATTGCAGAATTCAGTGAATCATCGAATCTTTGAACGCACCTTGCGCCCTTTGGTATTCCGAAGGGCATGCCTGTTTGAGTGTCATGTTAATCTCAATCTCCTTG--TTTCTTAATT--GAGG-CTTAAGGTGGATTGGACTTGGAGGTTT---GCTGGCC---CCTT----GT-GG---TCGGCTCCTCTTAAATACATTAGCTGGACTTTGGTTC-GCGTGAAGGTGTAATAGTTTATTCGCCATTAGCGCTTGCCTAAGAGGTCTGCTTCCAATCGTCTTCGGACAAGGATTAATTTCCTTC-------------------------------------------------------------------------------------------------------------------------------------------------------------------------------------------------------------------------------------------------------------------------------------------------------------------------------------------------------------------------------------------------------------------------------------------------------------------------------------------------------------------------------------------------------------------------------------------------------------------------------------------
>Hydnoporia_tabacinoides_Cui10428_CN
TCGAGTTTTGAA-G-CAGGCTTGATGCTGGTGCGGAAACGTACA-TGTGCTCGGTCTTGC--GCTCATTCCACTCAACCCCTGTGCA-CCTATCGAAGTTAGTAGTCGTTCCTCC--TTCA-TT-GGAGCCGTC-----GAGAGTC--GCGAGTAA-TCATTAGGAAG---TC--TT------CATTGACTTTT---GAAGG--GTGGAA---GCG-TCGCTTTGACTGGGAGCGGTGAAACCTTTGACTT--TACTATAAAC-CTTTATTTGTCTTGTAGAATGTAATGCTCCT-CGTGGGCGAAATT-AAATACAACTTTCAACAACGGATCTCTTGGCTCTCGCATCGATGAAGAACGCAGCGAAATGCGATAAGTAATGTGAATTGCAGAATTCAGTGAATCATCGAATCTTTGAACGCACCTTGCGCCCTTTGGTATTCCGAAGGGCATGCCTGTTTGAGTGTCATGTTAATCTCAATCTCCTTG--TTTCTTAATT--GAGG-CTTAAGGTGGATTGGACTTGGAGGTTT---GCTGGCC---CCTT----GT-GG---TCGGCTCCTCTTAAATACATTAGCTGGACTTTGGTTC-GCGTGAAGGTGTAATAGTTTATTCGCCATTAGCGCTTGCCTAAGAAGTCTGCTTCCAATCGTCTTCGGACAAGGATTAATTTCCTTCTTGACTCT-----------------------------------------------------------------------------------------------------------------------------------------------------------------------------------------------------------------------------------------------------------------------------------------------------------------------------------------------------------------------------------------------------------------------------------------------------------------------------------------------------------------------------------------------------------------------------------------------------------------------------------
>Hydnoporia_yasudai_KUC20100409-18_KR
----------------------------------------------------------------------------------------------------------------------------------------------------------------------------------------------------------------------------------------------------------------------------------------------------------------------------------------------------------------------------------------------------------ATTCAGTGA-TCATCGAATCTTTGAACGCACCTTGCGCCCTTTGGTATTCCGAAGGGCATGCCTGTTTGAGTGTCATGTTAATCTCAATACCCTTGTTTTTCTTAATT--GAAGACTT--GGAG-ATTGGACTTGGAGTTT----GCTGGCC--CCCTTTT--GT-GG---TCGGCTTCTCTTAAATATATTAGCTGGACTTTGGTTC-GCGTGAAGATGTAATAGTTTATTCATCATTAGCGCTTGCCTAATGGGTCTGCTTCTAATCGTCTTCGGACAAGGATTAAGTTCCTTCTTGACTCTT-GACCTCAAATCAG---AGACACCGCGCT----------TTCCTCATCATTGCCG-GTGGTA-CTGGTGAGTTCGAGGCTGGTATCTCCAAGGATGGCCAGACCCGCGAGCACGCCCTTCTCGCCTTCACCCTCGGTGTGCGTCAGCTCATCGTCGCTGTCAACAAAATGGACACCACCAAAGTTCG-TTATATTAATAAT---ATTTTATCGTTTATAATGTTTCGTGCTTACC--ATTTGTTTACTCAGTGGTCCGAGGATCGTTTCAATGAAATCATCAAGGAGACGTCCAACTTCATCAAGAAGGTCGGTTACAACCCGAAGACCGTCGCCTTCGTCCCGATTTCTGGCTGGCACGGTGACAACATGTTGGAGGAGTCCGCCAAGTAAGTTGTA--CTAC-CTCATTCTCTTTAATATAGC--TAAATACGTTATCGTCTGCAGCATGCCATGGTACAAGGGTTGGACCAGGGAGACCAAGGCTGGACCCGTAAAGGGTAAGACCCTCCTCGATGCTATCGATGCCATCGAGCCCCCTCAACACCCCGAGAACAAGCCCCTCCGTCTCCCCCTCCAGGATGTCTACAAGATCGGTGGTATCGGCAC
>Hydnoporia_yasudai_KUC20180326-05_KR
TCGAGTTTTGAAAGTAAGGCTTGATGCTGGTGCGGAAACGTACA-TGTGCTCGGTCTTGC--GCTCATTCCACTCAACCCCTGTGCA-CTTATCGAAGTTAGTAGTCGTTCCTCCT-TGTA-TTAGGAGTCGTC----GAGGAGTC--GTAAGTAA-CCATTTGGGAAAG-TTGATTT-----TATTGACTTCTCT-CAAAG--GTGAAA---GCT-ACACTTTGACTAGGAGCGGTGAAAGCTTTGACTTA-TATTATAAAC-CTTTACTTGTCTTGTAGAATGTAATGCTCCT-CGTGGGCGAAATG-AAATACAACTTTCAACAACGGATCTCTTGGCTCTCGCATCGATGAAGAACGCAGCGAAATGCGATAAGTAATGTGAATTGCAGAATTCAGTGAATCATCGAATCTTTGAACGCACCTTGCGCCCTTTGGTATTCCGAAGGGCATGCCTGTTTGAGTGTCATGTTAATCTCAATACCCTTGTTTTTCTTAATT--GAAGACTT--GGAG-ATTGGACTTGGAGTTT----GCTGGCC--CCCTTTT--GT-GG---TCGGCTTCTCTTAAATATATTAGCTGGACTTTGGTTC-GCGTGAAGATGTAATAGTTTATTCATCATTAGCGCTTGCCTAATGGGTCTGCTTCTAATCGTCTTCGGACAAGGATTAAGTTCCTTCTTGACTCTTTGACCTCAAATCAGGTAGGACTACCCGCTGAACTGCGCTATCCTCATCATTGCCG-GTGGTA-CTGGTGAGTTCGAGGCTGGTATCTCCAAGGATGGCCAGACCCGCGAGCACGCCCTTCTCGCCTTCACCCTCGGTGTGCGTCAGCTCATCGTCGCTGTCAACAAAATGGACACCACCAAAGTTCG-TTATATTAATAAT---ATTTTATCGTTTATAATGTTTCGTGCTTACC--ATTTGTTTACTCAGTGGTCCGAGGATCGTTTCAATGAAATCATCAAGGAGACGTCCAACTTCATCAAGAAGGTCGGTTACAACCCGAAGACCGTCGCCTTCGTCCCGATTTCTGGCTGGCACGGTGACAACATGTTGGAGGAGTCCGCCAAGTAAGTTGTA--CTAC-CTCATTCTCTTTAATATAGC--TAAATACGTTATCGTCTGCAGCATGCCATGGTACAAGGGTTGGACCAGGGAGACCAAGGCTGGACCCGTAAAGGGTAAGACCCTCCTCGATGCCATCGATGCTATCGAGCCCCCTCAACGCCCCGAGAACAAGCCCCTCC-TCTCCCCCTCCAGGATGTCTAC--------------------
>Hydnoporia_yasudai_KUC20210319-14_KR
TCGAGTTTTGAA-GTAAGGCTTGATGCTGGTGCGGAAACGTACA-TGTGCTCAGTCTTGC--GCTCATTCCACTCAACCCCTGTGCA-CTTATCGAAGTTAGTAGTCGTTCCTCCT-TGTA-TTAGGAGTCGTC----GAGGAGTC--GTAAGTAA-CCATTTGGGAAAG-TTGATTT-----TATTGACTTCTCT-CAAAG--GTGAAA---GCT-ACACTTTGACTAGGAGCGGTGAAAGCTTTGACTTA-TATTATAAAC-CTTTACTTGTCTTGTAGAATGTAATGCTCCTTCGTGGGCGAAATG-AAATACAACTTTCAACAACGGATCTCTTGGCTCTCGCATCGATGAAGAACGCAGCGAAATGCGATAAGTAATGTGAATTGCAGAATTCAGTGAATCATCGAATCTTTGAACGCACCTTGCGCCCTTTGGTATTCCGAAGGGCATGCCTGTTTGAGTGTCATGTTAATCTCAATACCCTTGTTTTTCTTAATT--GAAGACTT--GGAG-ATTGGACTTGGAGTTT----GCTGGCC--CCCTTTT--GT-GG---TCGGCTTCTCTTAAATATATTAGCTGGACTTTGGTTC-GCGTGAAGATGTAATAGTTTATTCATCATTAGCGCTTGCCTAATGGGTCTGCTTCTAATCGTCTTCGGACAAGGATTAAGTTCCTTCTTGACTCTTTGACCTCAAATCAGGTAGGACTACCCGCTGAACTGCGCTATCCTCATCATTGCCG-GTGGTA-CTGGTGAGTTCGAGGCTGGTATCTCCAAGGATGGCCAGACCCGCGAGCACGCCCTTCTCGCCTTCACCCTCGGTGTGCGTCAGCTCATCGTCGCTGTCAACAAAATGGACACCACCAAAGTTCG-TTATATTAATAAT---ATTTTATCGTTTATAATGTTTCGTGCTTACC--ATTTGTTGATCCAGTGGTCCGAGGATCGTTTCAATGAAATCATCAAGGAGACGTCCAACTTCATCAAGAAGGTCGGTTACAACCCGAAGACCGTCGCCTTCGTCCCGATTTCTGGCTGGCACGGTGACAACATGTTGGAGGAGTCCGCCAAGTAAGTTGTA--CTAC-CTCATTCTCTTTAATATAGC--TAAATACGTTATCGTCTGCAGCATGCCATGGTACAAGGGTTGGACCAGGGAGACCAAGGCTGGACCCGTAAAGGGTAAGACCCTCCTCGATGC------------------------------------------------------------------------------------------
>Hydnoporia_yasudai_SFC20150707-58_KR
TCGAGTTTTGAAAGTAAGGCTTGATGCTGGTGCGGAAACGTACA-TGTGCTCAGTCTTGC--GCTCATTCCACTCAACCCCTGTGCA-CTTATCGAAGTTAGTAGTCGTTCCTCCT-TGTA-TTAGGAGTCGTC----GAGGAGTC--GTAAGTAG-CCATTTGGGAAAG-TTGATTT------ATTGACTTCTCT-CAAAG--GTGAAA---GCT-ACACTTTGACTAGGAGCGGTGAAAGCTTTGACTTA-TATTATAAAC-CTTTACTTGTCTTGTAGAATGTAATGCTCCT-CGTGGGCGAAATG-AAATACAACTTTCAACAACGGATCTCTTGGCTCTCGCATCGATGAAGAACGCAGCGAAATGCGATAAGTAATGTGAATTGCAGAATTCAGTGAATCATCGAATCTTTGAACGCACCTTGCGCCCTTTGGTATTCCGAAGGGCATGCCTGTTTGAGTGTCATGTTAATCTCAATACCCTTGTTTTTCTTAATT--GAAGACTT--GGAG-ATTGGACTTGGAGTTT----GCTGGCC--CCCTTTT--GT-GG---TCGGCTTCTCTTAAATATATTAGCTGGACTTTGGTTC-GCGTGAAGATGTAATAGTTTATTCATCATTAGCGCTTGCCTAATGGGTCTGCTTCTAATCGTCTTCGGACAAGGATTAACTTCCTTCTTGACTCT-----------------------------------GCGCTATCCTCATCATTGCCG-GTGGTA-CTGGTGAGTTCGAGGCTGGTATCTCCAAGGATGGCCAGACCCGCGAGCACGCCCTTCTCGCCTTCACCCTCGGTGTGCGTCAGCTCATCGTCGCTGTCAACAAAATGGACACCACCAAAGTTCG-TTATATTAATAAT---ATTTTATCGTTTATAATGTTTCGTGCTTACC--ATTTGTTTACTCAGTGGTCCGAGGATCGTTTCAATGAAATCATCAAGGAGACGTCCAACTTCATCAAGAAGGTCGGTTACAACCCGAAGACCGTCGCCTTCGTCCCGATTTCTGGCTGGCACGGTGACAACATGTTGGAGGAGTCCGCCAAGTAAGTTGAA--CTAC-CTCATTCTCTTTAATATAGC--TAAATACGTTATCGTCTGCAGCATGCCATGGTACAAGGGTTGGACCAGGGAGACCAAGGCTGGACCCGTAAAGGGTAAGACCCTCCTCGATGCCATCGATGCTATCGAGCCCCCTCAACGCCCCGAGAACAAGCCCCTCCGTCTCCCCCTCCAGGATGTCTACAAGATCGGTGGTATC-----
>Hydnoporia_yasudai_SFC20160114-04_KR
TCGAGTTTTGAAAGTAAGGCTTGATGCTGGTGCGGAAACGTACA-TGTGCTCGGTCTTGC--GCTCATTCCACTCAACCCCTGTGCA-CTTATCGAAGTTAGTAGTCGTTCCTCCT-TGTA-TTAGGAGTCGTC----GAGGAGTC--GTAAGTAG-CCATTTGGGAAAG-TTGATTT------ATTGACTTCTCT-CAAAG--GTGAAA---GCT-ACACTTTGACTAGGAGCGGTGAAACCTTTGACTTA-TATTATAAAC-CTTTACTTGTCTTGTAGAATGTAATGCTCCT-CGTGGGCGAAATG-AAATACAACTTTCAACAACGGATCTCTTGGCTCTCGCATCGATGAAGAACGCAGCGAAATGCGATAAGTAATGTGAATTGCAGAATTCAGTGAATCATCGAATCTTTGAACGCACCTTGCGCCCTTTGGTATTCCGAAGGGCATGCCTGTTTGAGTGTCATGTTAATCTCAATACCCTTGTTTTTCTTAATT--GAAGACTT--GGAG-ATTGGACTTGGAGTTT----GCTGGCC--CCCTTTT--GT-GG---TCGGCTTCTCTTAAATATATTAGCTGGACTTTGGTTC-GCGTGAAGATGTAATAGTTTATTCATCATTAGCGCTTGCCTAACGGGTCTGCTTCTAATCGTCTTCGGACAAGGATTAAGTTCCTTCTTGACTCT-----------------------------------GCGCTATCCTCATCATTGCCG-GTGGTA-CTGGTGAGTTCGAGGCTGGTATCTCCAAGGATGGCCAGACCCGCGAGCACGCCCTTCTCGCCTTCACCCTCGGTGTGCGTCAGCTCATCGTCGCTGTCAACAAAATGGACACCACCAAAGTTCG-TTATATTAATAAT---ATTTTATCGTTTATWATGTTTCGTGCTTACC--ATTTGTTTACTCAGTGGTCCGAGGATCGTTTCAATGAAATCATCAAGGAGACGTCCAACTTCATCAAGAAGGTCGGTTACAACCCGAAGACCGTCGCCTTCGTCCCGATTTCTGGCTGGCACGGTGACAACATGTTGGAGGAGTCCGCCAAGTAAGTTGTA--CTAC-CTCATTCTCTTTAATATAGC--TAAATACGTTATCGTCTGCAGCATGCCATGGTACAAGGGTTGGACCAGGGAGACCAAGGCTGGACCCGTAAAGGGTAAGACCCTCCTCGATGCCATCGATGCTATCGAGCCCCCTCAACGCCCCGAGAACAAGCCCCTCCGTCTCCCCCTCCAGGATGTCTACAAGATCGGTGGTATCGG---
>Hydnoporia_yasudai_SFC20160517-06_KR
TCGAGTTTTGAAAGTAAGGCTTGATGCTGGTGCGGAAACGTACA-TGTGCTCGGTCTTGC--GCTCATTCCACTCAACCCCTGTGCA-CTTATCGAAGTTAGTAGTCGTTCCTCCT-TGTA-TTAGGAGTCGTC----GAGGAGTC--GTAAGTAG-CCATTTGGGAAAG-TTGATTT------ATTGACTTCTCT-CAAAG--GTGAAA---GCT-ACACTTTGACTAGGAGCGGTGAAAGCTTTGACTTA-TATTATAAAC-CTTTACTTGTCTTGTAGAATGTAATGCTCCT-CGTGGGCGAAATG-AAATACAACTTTCAACAACGGATCTCTTGGCTCTCGCATCGATGAAGAACGCAGCGAAATGCGATAAGTAATGTGAATTGCAGAATTCAGTGAATCATCGAATCTTTGAACGCACCTTGCGCCCTTTGGTATTCCGAAGGGCATGCCTGTTTGAGTGTCATGTTAATCTCAATACCCTTGTTTTTCTTAATT--GAAGACTT--GGAG-ATTGGACTTGGAGTTT----GCTGGCC--CCCTTTT--GT-GG---TCGGCTTCTCTTAAATATATTAGCTGGACTTTGGTTC-GCGTGAAGATGTAATAGTTTATTCATCATTAGCGCTTGCCTAATGGGTCTGCTTCTAATCGTCTTCGGACAAGGATTAAGTTCCTTCTTGACTCT-----------------------------------GCGCTATCCTCATCATTGCCG-GTGGTA-CTGGTGAGTTCGAGGCTGGTATCTCCAAGGATGGCCAGACCCGCGAGCACGCCCTTCTCGCCTTCACCCTCGGTGTGCGTCAGCTCATCGTCGCTGTCAACAAAATGGACACCACCAAAGTTCG-TTATATTAAAATT---ATTTTATCGTTTATAATGTTTCGTGCTTACC--ATTTGTTTACTCAGTGGTCCGAGGATCGTTTCAATGAAATCATCAAGGAGACGTCCAACTTCATCAAGAAGGTCGGTTACAACCCGAAGACCGTCGCCTTCGTCCCGATTTCTGGCTGGCACGGTGACAACATGTTGGAGGAGTCCGCCAAGTAAGTTGTA--CTAC-CTCATTCTCTTTAATATAGC--TAAATACGTTATCGTCTGCAGCATGCCATGGTACAAGGGTTGGACCAGGGAGACCAAGGCTGGACCCGTAAAGGGTAAGACCCTCCTCGATGCTATCGATGCCATCGAGCCCCCTCAACGCCCCGAGAACAAGCCCCTCCGTCTCCCCCTCCAGGATGTCTACAAGATCGGTGGTAT------
>Hydnoporia_yasudai_SFC20160527-41_KR
--------------------------------------------------------------------------------------------------------------------------------------------------------------------------------------------------CT-CAAAG--GTGAAA---GCT-ACACTTTGACTAGGAGCGGTGAAACCTTTGACTTA-TATTATAAAC-CTTTACTTGTCTTGTAGAATGTAATGCTCCTTCGTGGGCGAAATG-AAATACAACTTTCAACAACGGATCTCTTGGCTCTCGCATCGATGAAGAACGCAGCGAAATGCGATAAGTAATGTGAATTGCAGAATTCAGTGAATCATCGAATCTTTGAACGCACCTTGCGCCCTTTGGTATTCCGAAGGGCATGCCTGTTTGAGTGTCATGTTAATCTCAATACCCTTGTTTTTCTTAATT--GAAGACTT--GGAG-ATTGGACTTGGAGTTT----GCTGGCC--CCCTTTT--GT-GG---TCGGCTTCTCTTAAATATATTAGCTGGACTTTGGTTC-GCGTGAAGATGTAATAGTTTATTCATCATTAGCGCTTGCCTAATGGGTCTGCTTCTAATCGTCTTCGGACAAGGATTAAGTTCCTTCTTGACTCTT---------------------------------------ATCCTCATCATTGCCGAGTGGTA-CTGGTGAGTTCGAGGCTGGTATCTCCAAGGATGGCCAGACCCGCGAGCACGCCCTTCTCGCCTTCACCCTCGGTGTGCGTCAGCTCATCGTCGCTGTCAACAAAATGGACACCACCAAAGTTCG-TTATATTAATAAT---ATTTTATCGTTTATAATGTTTCGTGCTTACC--ATTTGTTTACTCAGTGGTCCGAGGATCGTTTCAATGAAATCATCAAGGAGACGTCCAACTTCATCAAGAAGGTCGGTTACAACCCGAAGACCGTCGCCTTCGTCCCGATTTCTGGCTGGCACGGTGACAACATGTTGGAGGAGTCCGCCAAGTAAGTTGTA--CTAC-CTCATTCTCTTTAATATAGC--TAAATACGTTATCGTCTGCAGCATGCCATGGTACAAGGGTTGGACCAGGGAGACCAAGGCTGGACCCGTAAAGGGTAAGACCCTCCTCGATGCCATCGATGCTATCGAG--------------------------------------------------------------------------
>Hydnoporia_yasudai_SFC20180410-24_KR
TCGAGTTTTGAAAGTAAGGCTTGATGCTGGTGCGGAAACGTACA-TGTGCTCGGTCTTGC--GCTCATTCCACTCAACCCCTGTGCA-CTTATCGAAGTTAGTAGTCGTTCCTCCT-TGTA-TTAGGAGTCGTC----GAGGAGTT--GTAAGTAG-CCATTTGGGAAAG-TTGATTT------ATTGACTTCTCT-CAAAG--GTGAAA---GCT-ACACTTTGACTAGGAGCGGTGAAACCTTTGACTTA-TATTATAAAC-CTTTACTTGTCTTGTAGAATGTAATGCTCCTTCGTGGGCGAAATG-AAATACAACTTTCAACAACGGATCTCTTGGCTCTCGCATCGATGAAGAACGCAGCGAAATGCGATAAGTAATGTGAATTGCAGAATTCAGTGAATCATCGAATCTTTGAACGCACCTTGCGCCCTTTGGTATTCCGAAGGGCATGCCTGTTTGAGTGTCATGTTAATCTCAATACCCTTGTTTTTCTTAATT--GAAGACTT--GGAG-ATTGGACTTGGAGTTT----GCTGGCC--CCCTTTT--GT-GG---TCGGCTTCTCTTAAATATATTAGCTGGACTTTGGTTC-GCGTGAAGATGTAATAGTTTATTCATCATTAGCGCTTGCCTAATGGGTCTGCTTCTAATCGTCTTCGGACAAGGATTAAGTTCCTTCTTGACTCT-----------------------------------GCGCTATCCTCATCATTGCCG-GTGGTA-CTGGTGAGTTCGAGGCTGGTATCTCCAAGGATGGCCAGACCCGCGAGCACGCCCTTCTCGCCTTCACCCTCGGTGTGCGTCAGCTCATCGTCGCTGTCAACAAAATGGACACCACCAAAGTTCG-TTATATTAATAAT---ATTTTATCGTTTATWATGTTTCGTGCTYACC--ATTTGTTTACTCAGTGGTCCGAGGATCGTTTCAATGAAATCATCAAGGAGACGTCCAACTTCATCAAGAAGGTCGGTTACAACCCGAAGACCGTCGCCTTCGTCCCGATTTCTGGCTGGCACGGTGACAACATGTTGGAGGAGTCCGCCAAGTAAGTTRTA--CTAC-CTCATTCTCTTTAATATAGC--TAAATACGTTATCGTCTGCAGCATGCCATGGTACAAGGGTTGGACCAGGGAGACCAAGGCTGGACCCGTAAAGGGTAAGACCCTCCTCGATGCTATCGATGCTATCGAGCCCCCTCAACGCCCCGAGAACAAGCCCCTCCGTCTCCCCCTCCAGGATGTCTACAAGA----------------
>Hydnoporia_yasudai_SFC20180712-04_KR
TCGAGTTTTGAAAGTAAGGCTTGATGCTGGTGCGGAAACGTACA-TGTGCTCRGTCTTGC--GCTCATTCCACTCAACCCCTGTGCA-CTTATCGAAGTTAGTAGTCGTTCCTCCT-TGTA-TTAGGAGTCGTC----GAGGAGTY--GYAAGTAR-CCATTTGGGAAAG-TTGATTT------ATTGACTTCTCT-CAAAG--GTGAAA---GCT-ACACTTTGACTAGGAGCGGTGAAACCTTTGACTTA-TATTATAAAC-CTTTACTTGTCTTGTAGAATGTAATGCTCCTTCGTGGGCGAAATG-AAATACAACTTTCAACAACGGATCTCTTGGCTCTCGCATCGATGAAGAACGCAGCGAAATGCGATAAGTAATGTGAATTGCAGAATTCAGTGAATCATCGAATCTTTGAACGCACCTTGCGCCCTTTGGTATTCCGAAGGGCATGCCTGTTTGAGTGTCATGTTAATCTCAATACCCTTGTTTTTCTTAATT--GAAGACTT--GGAG-ATTGGACTTGGAGTTT----GCTGGCC--CCCTTTT--GT-GG---TCGGCTTCTCTTAAATATATTAGCTGGACTTTGGTTC-GCGTGAAGATGTAATAGTTTATTCATCATTAGCGCTTGCCTAACGGGTCTGCTTCTAATCGTCTTCGGACAAGGATTAAGTTCCTTCTTGACTCT-----------------------------------GCGCTATTCTCATCATTGCCG-GTGGTA-CTGGTGAGTTCGAGGCTGGTATCTCCAAGGATGGCCAGACCCGCGAGCACGCCCTTCTCGCCTTCACCCTCGGTGTGCGTCAGCTCATCGTCGCTGTCAACAAAATGGACACCACCAAAGTTCG-TTATATTAAAATT---ATTTTATCGTTTATAATGTTTCGTGCTTACC--ATTTGTTTACTCAGTGGTCCGAGGATCGTTTCAATGAAATCATCAAGGAGACGTCCAACTTCATCAAGAAGGTCGGTTACAACCCGAAGACCGTCGCCTTCGTCCCGATTTCTGGCTGGCACGGTGACAACATGTTGGAGGAGTCCGCCAAGTAAGTTGTA--CTACCC-CATTCTCTTTAATATAGC--TAAATACGTTATCGTCTGCAGCATGCCATGGTACAAGGGTTGGACCAGGGAGACCAAGGCTGGACCCGTAAAGGGTAAGACCCTCCTCGATGCCATCGATGCTATCGAGCCCCCTCAACGCCCCGAGAACAAGCCCCTCCGTCTCCCCCTCCAGGATGTCTACAAGAT---------------
>Hydnoporia_yasudai_TNSF78711_JP
-------------------------------------------------------------------------------------------------------------------------------------------------------------------------------------------------------------------------------------------------------------------------------------------------GTTCCT-CGTGGGCGAAATG-AAATACAACTTTCAACAACGGATCTCTTGGCTCTCGCATCGATGAAGAACGCAGCGAAATGCGATAAGTAATGTGAATTGCAGAATTCAGTGAATCATCGAATCTTTGAACGCACCTTGCGCCCTTTGGTATTCCGAAGGGCATGCCTGTTTGAGTGTCATGTTAATCTCAATACCCTTGTTTTTCTTAATT--GAAGACTT--GGAG-ATTGGACTTGGAGTTT----GCTGGCC--CCCTTTT--GT-GG---TCGGCTTCTCTTAAATATATTAGCTGGACTTTGGTTC-GCGTGAAGATGTAATAGTTTATTCATCATTAGCGCTTGCCTAATGGGTCTGCTTCTAATCGTCTTCGGACAAGGATTAAGTTCCTTCTTGACTCTTNGACCTCAAATCAGGTAGGACTACCCGCTGAACTGCGCTATTCTCATCATTGCCG-GTGGTA-CTGGTGAGTTCGAGGCTGGTATCTCCAAGGATGGCCAGACCCGCGAGCACGCCCTTCTCGCCTTCACCCTCGGTGTGCGTCAGCTCATCGTCGCTGTCAACAAAATGGACACCACCAAAGTTCG-TTATATTAATAAT---ATTTTATCGTTTATAATGTTTCGTGCTTACC--ATTTGTTTACTCAGTGGTCCGAGGATCGTTTCAATGAAATCATCAAGGAGACGTCCAACTTCATCAAGAAGGTCGGGTACAACCCGAAGACCGTCGCCTTCGTCCCGATTTCTGGCTGGCACGGTGACAACATGTTGGAGGAGTCCGCCAAGTAAGTTGTA--CTAC-CTCATTCTCTTTAATATAGC--TAAATACGTTATCGTCTGCAGCATGCCATGGTACAAGGGTTGGACCAGGGAGACCAAGGCTGGACCCGTAAAGGGTAAGACCCTCCTCGATGCCATCGATGCTATCGAGCCCCCTCAACGCCCCGAGAACAAGCCCCTCCGTCTCCCCCTCCAGGATGTCTACAAGATTGGTGGTATTGGCAC
>Hydnoporia_yasudai_Viacheslav_Spirin_5533_(H)_RU_KHA
TCGAGTTTTGAAAGTAAGGCTTGATGCTGGTGCGGAAACGTACA-TGTGCACGGTCTTGC--GCTCATTCCACTCAACCCCTGTGCA-CTTATCGAAGTTAGTAGTCGTTCCTCCT-TGTA-TTAGGAGTCGTC----GAGGAGTT--ACAAGTAAGCCATTTGGGAAAG-TTGATTT------ATTGACTTCTCT-CAAAG--GTGAAA---GCT-ACACTTTGACTAGGAGCGGTGAAACCTTTGACTTA-TATTATAAAC-CTTTACTTGTCTTGTAGAATGTAATGCTCCTTCGTGGGCGAAATG-AAATACAACTTTCAACAACGGATCTCTTGGCTCTCGCATCGATGAAGAACGCAGCGAAATGCGATAAGTAATGTGAATTGCAGAATTCAGTGAATCATCGAATCTTTGAACGCACCTTGCGCCCTTTGGTATTCCGAAGGGCATGCCTGTTTGAGTGTCATGTTAATCTCAATACCCTTGTTTTTCTTAATT--GAAGACTT--GGAG-ATTGGACTTGGAGTTT----GCTGGCC---CCTCTTTTGT-GG---TCGGCTTCTCTTAAATATATTAGCTGGACTTTGGTTC-GCGTGAAGATGTAATAGTTTATTCATCATTAGCGCTTGCCTAACGGGTCTGCTTCTAATCGTCTTCGGACAAGGATTAAGTTCCTTCTTGACTCTTTGACCTCAAATCAGGTAGGACTACCCGCTGAACTGCGCTATCCTCATCATTGCCG-GTGGTA-CTGGTGAGTTCGAGGCTGGTATCTCCAAGGATGGCCAGACCCGCGAGCACGCCCTTCTCGCCTTCACCCTCGGTGTGCGTCAGCTCATCGTCGCTGTCAACAAAATGGACACCACCAAAGTTCG-TTATATTAATAAT---ATTTTATCGTTTATAATGTTTCGTGCTTACC--ATTTGTTTACTCAGTGGTCCGAGGATCGTTTCAATGAAATCATCAAGGAGACGTCCAACTTCATCAAGAAGGTCGGTTACAACCCGAAGACCGTCGCCTTCGTCCCGATTTCTGGCTGGCACGGTGACAACATGTTGGAGGAGTCCGCCAAGTAAGTTGTA--GTAC-CTCATTCTCTTTAATATAGC--TAAATACGTTATCGTCTGCAGCATGCCATGGTACAAGGGTTGGACCAGGGAGACCAAGGCTGGACCCGTAAAGGGTAAGACCCTCCTCGATGCCATCGATGCTATCGAGCCCCCTCAACGCCCCGAGAACAAGCCTCTCCGTCTCCCCCTCCAGGATGTCTACAAGATTGGTGGTATTGGCAC
>Hydnoporia_yasudai_Viacheslav_Spirin_6475_(H)_RU_PRI
TCGAGTTTTGAAAGTAAGGCTTGATGCTGGTGCGGAAACGTACA-TGTGCACGGTCTTGC--GCTCATTCCACTCAACCCCTGTGCA-CTTATCGAAGTTAGTAGTCGTTCCTCCT-TGTA-TTAGGAGTCGTC----GAGGAGTT--ACAAGTAAGCCATTTGGGAAAG-TTGATTT------ATTGACTTCTCT-CAAAG--GTGAAA---GCT-ACACTTTGACTAGGAGCGGTGAAACCTTTGACTTA-TATTATAAAC-CTTTACTTGTCTTGTAGAATGTAATGCTCCTTCGTGGGCGAAATG-AAATACAACTTTCAACAACGGATCTCTTGGCTCTCGCATCGATGAAGAACGCAGCGAAATGCGATAAGTAATGTGAATTGCAGAATTCAGTGAATCATCGAATCTTTGAACGCACCTTGCGCCCTTTGGTATTCCGAAGGGCATGCCTGTTTGAGTGTCATGTTAATCTCAATACCCTTGTTTTTCTTAATT--GAAGACTT--GGAG-ATTGGACTTGGAGTTT----GCTGGCCC-CCCTTTT--GT-GG---TCGGCTTCTCTTAAATATATTAGCTGGACTTTGGTTC-GCGTGAAGATGTAATAGTTTATTCATCATTAGCGCTTGCCTAACGGGTCTGCTTCTAATCGTCTTCGGACAAGGATTAAGTTCCTTCTTGACTCTTTGACCTCAAATCAGGTAGGACTACCCGCTGAACTGCGCTATCCTCATCATTGCCG-GTGGTA-CTGGTGAGTTCGAGGCTGGTATCTCCAAGGATGGCCAGACCCGCGAGCACGCCCTTCTCGCCTTCACCCTCGGTGTGCGTCAGCTCATCGTCGCTGTCAACAAAATGGACACCACCAAAGTTCG-TTATATTAATAAT---ATTTTATCGTTTATAATGTTTCGTGCTTACC--ATTTGTTTACTCAGTGGTCCGAGGATCGTTTCAATGAAATCATCAAGGAGACGTCCAACTTCATCAAGAAGGTCGGTTACAACCCGAAGACCGTCGCCTTCGTCCCGATTTCTGGCTGGCACGGTGACAACATGTTGGAGGAGTCCGCCAAGTAAGTTGTA--CTAC-CTCATTCTCTTTAATATAGC--TAAATACGTTATCGTCTGCAGCATGCCATGGTACAAGGGTTGGACCAGGGAGACCAAGGCTGGACCCGTAAAGGGTAAGACCCTCCTCGATGCCATCGATGCTATCGAGCCCCCTCAACGCCCCGAGAACAAGCCTCTCCGTCTCCCCCTCCAGGATGTCTACAAGATTGGTGGTATTGGCAC
>Hydnoporia_yasudai_He273_CN
TCGAGTTTTGAAAGTAAGGCTTGATGCTGGTGCGGAAACGTACA-TGTGCTCGGTCTTGC--GCTCATTCCACTCAACCCCTGTGCA-CTTATCGAAGTTAGTAGTCGTTCCTCCT-TGTA-TTAGGAGTCGTC----GAGGAGTT--GTAAGTAG-CCATTTGGGAAAG-TTGATTT------ATTGACTTCTCT-CAAAG--GTGAAA---GCT-ACACTTTGACTAGGAGCGGTGAAACCTTTGACTTA-TATTATAAAC-CTTTACTTGTCTTGTAGAATGTAATGCTCCTTCGTGGGCGAAATG-AAATACAACTTTCAACAACGGATCTCTTGGCTCTCGCATCGATGAAGAACGCAGCGAAATGCGATAAGTAATGTGAATTGCAGAATTCAGTGAATCATCGAATCTTTGAACGCACCTTGCGCCCTTTGGTATTCCGAAGGGCATGCCTGTTTGAGTGTCATGTTAATCTCAATACCCTTGTTTTTCTTAATT--GAAGACTT--GGAG-ATTGGACTTGGAGTTT----GCTGGCC--CCCTTTT--GT-GG---TCGGCTTCTCTTAAATATATTAGCTGGACTTTGGTTC-GCGTGAAGATGTAATAGTTTATTCATCATTAGCGCTTGCCTAACGGGTCTGCTTCTAATCGTCTTCGGACAAGGATTAACTTCCTTCTTGACTCT-----------------------------------------------------------------------------------------------------------------------------------------------------------------------------------------------------------------------------------------------------------------------------------------------------------------------------------------------------------------------------------------------------------------------------------------------------------------------------------------------------------------------------------------------------------------------------------------------------------------------------------
>Hydnoporia_yasudai_CLZhao1549_CN_YN
TCGAGTTTTGAA-GTAAGGCTTGATGCTGGTGCGGAAACGTACA-TGTGCTCGGTCTTGC--GCTCATTCCACTCAACCCCTGTGCA-CTTATCGAAGTTAGTAGTCGTTCCTCCT-TGTA-TTAGGAGTCGTC----GAGGAGTT--GTAAGTAG-CCATTTGGGAAAG-TTGATTT------ATTGACTTCTCT-CAAAG--GTGAAA---GCT-ACACTTTGACTAGGAGCGGTGAAACCTTTGACTTA-TATTATAAAC-CTTTACTTGTCTTGTAGAATGTAATGCTCCTTCGTGGGCGAAATG-AAATACAACTTTCAACAACGGATCTCTTGGCTCTCGCATCGATGAAGAACGCAGCGAAATGCGATAAGTAATGTGAATTGCAGAATTCAGTGAATCATCGAATCTTTGAACGCACCTTGCGCCCTTTGGTATTCCGAAGGGCATGCCTGTTTGAGTGTCATGTTAATCTCAATACCCTTGTTTTTCTTAATT--GAAGACTT--GGAG-ATTGGACTTGGAGTTT----GCTGGCC--CCCTTTT--GT-GG---TCGGCTTCTCTTAAATATATTAGCTGGACTTTGGTTC-GCGTGAAGATGTAATAGTTTATTCATCATTAGCGCTTGCCTAACGGGTCTGCTTCTAATCGTCTTCGGACAAGGATTAACTTCCTTCTTGACTCTTTGACCTCAAATCAGGTAGGACTACCCGCTGAACT------------------------------------------------------------------------------------------------------------------------------------------------------------------------------------------------------------------------------------------------------------------------------------------------------------------------------------------------------------------------------------------------------------------------------------------------------------------------------------------------------------------------------------------------------------------------------------------------
>Hydnoporia_orienticorrugata_KUC20131001-21_KR
------------------------------------------------------------------------------------------------------------------------------------------------------------------------------------------------------------------------------------------------------------------------------------------------------------------------------------------------------------------AAGAACGCAGCGAAATGCGATAAGTAATGTGAATTGCAGAATTCAGTGAATCATCGAATCTTTGAACGCACCTTGCGCCCTTTGGTATTCCGAAGGGCATGCCTGTTTGAGTGTCATGTTAATCTCAATCCCCTTG--TTTCTTAATT--GAGG-CTT--GGAG-ATTGGACTTGGAGGTTT---GCTGGTC--CCCTTTT--GT-GG---TCGGCTCCTCTTAAATACATTAGCTGGACTTTGGTTC-GCGTGAAGATGTAATAGTTTATTCATCATTAGCGCTTGCCTAACGGGTCTGCTTCTAATCGTCTTCGGACAAGGATTAACTTCCTTCTTGACTCTTTGACCTCAAATCAGGTAGGACTACCCGCTGAACTGCGCTATCCTCATCATTGCTG-GTGGTA-CTGGTGAGTTCGAGGCTGGTATCTCCAAGGATGGCCAGATCCGCGAGCACGCCCTTCTCGCCTTCACCCTCGGTGTGCGTCAGCTCATCGTCGCTGTCAACAAAATGGACACCACCAAGGTTCA-TTCTCATAAATAT----TTATATTTCTTAT-----TTTATACTTAAC--GCTTATTATC-CAGTGGTCCGAGGATCGTTTCACTGAAATTATCAAGGAGACGTCCAACTTCATCAAGAAGGTCGGTTACAACCCGAAGACCGTTGCCTTCGTCCCGATCTCCGGCTGGCACGGTGACAACATGTTGGAGGAGTCTGCCAAGTAAGTTGCA--TTGCTCT-ATTTGTCTTGATATGGAATTAAA----GTATCGTCTACAGCATGCCGTGGTACAAGGGCTGGACCAAGGAGACCAAGGCTGGTGTCGTAAAGGGTAAGACACTCCTCGATGCCATCGACGCTATTGAGCCCCCCATCCGCCCCGAGAACAAGCCCCTTCGTCTCCCCCTCCAGGATGTGTACAAG-----------------
>Hydnoporia_orienticorrugata_SFC20150212-01_KR
TCGAGTTTTGAAAG-CAGGCTTGATGCTGGTGCGGAAACGTACA-TGTGCTCAGTCTTGC--GCTCATTCCACTCAACCCCTGTGCA-CTTATCGAAGTTAGTAGTCGTTCCTCCAATTTA-TT-GGAGCCGTCT----GAGTGTC--GCAAGTAT-TCATTAG--AG---TC--TTTATTT--TATTGACTT----TGAAG--GAGAAA---GTGTT-ACTTTGACTAGGAGCGGTGAAACCTTTGACTT---ATTATAAAC-CTTTACTTGTCTTGTAGAATGTAATGCTCCT-CGTGGGCGAAATT-AAATACAACTTTCAACAACGGATCTCTTGGCTCTCGCATCGATGAAGAACGCAGCGAAATGCGATAAGTAATGTGAATTGCAGAATTCAGTGAATCATCGAATCTTTGAACGCACCTTGCGCCCTTTGGTATTCCGAAGGGCATGCCTGTTTGAGTGTCATGTTAATCTCAATCCCCTTG--TTTCTTAATT--GAGG-CTC--GGAG-ATTGGACTTGGAGGTTT---GCTGGTCC-CCCTTTT--GT-GG---TCGGCTCCTCTTAAATACATTAGCTGGACTTTGGTTC-GCGTGAAGATGTAATAGTTTATTCATCATTAGCGCTTGCCTAACGGGTCTGCTTCTAATCGTCTTCGGACAAGGATTAACTTCCTTCTTGACTCT-----------------------------------GCGCTATCCTCATCATTGCTG-GTGGTA-CTGGTGAGTTCGAGGCTGGTATCTCCAAGGATGGCCAGACCCGCGAGCACGCCCTTCTCGCCTTCACCCTCGGTGTGCGTCAGCTCATCGTCGCTGTCAACAAAATGGACACCACCAAGGTTCA-TTCTCATAAATAT----TTATATTTCTTAT-----TTTATACTTAAC--GCTTATTATC-CAGTGGTCCGAGGATCGTTTCACTGAAATTATCAAGGAGACGTCCAACTTCATCAAGAAGGTCGGTTACAACCCGAAGACCGTTGCCTTCGTCCCGATCTCCGGCTGGCACGGTGACAACATGTTGGAGGAGTCGGCCAAGTAAGTTGCA--TTGCTCT-ATTTGTCTTGATATGGAATTAAA----GTATCGTCTACAGCATGCCGTGGTACAAGGGCTGGACCAAGGAGACCAAGGCTGGAGTCGTAAAGGGTAAGACCCTCCTCGATGCCATCGACGCTATTGAGCCCCCCATCCGCCCCGAGAACAAGCCCCTTCGTCTCCCCCTCCAGGATGTGTACAAGATCGGTGGTATCGG---
>Hydnoporia_orienticorrugata_SFC20151030-12_KR
TCGAGTTTTGAAAG-CAGGCTTGATGCTGGTGCGGAAACGTACA-TGTGCTCAGTCTTGC--GCTCATTCCACTCAACCCCTGTGCA-CTTATCGAAGTTAGTAGTCGTTCCTCCAATTTA-TT-GGAGCCGTCT----GAGTGTC--GCAAGTAT-TCATTAG--AG---TC--TTTATTT--TATTGACTT----TGAAG--GAGAAA---GTGTT-ACTTTGACTAGGAGCGGTGAAACCTTTGACTT---ATTATAAAC-CTTTACTTGTCTTGTAGAATGTAATGCTCCT-CGTGGGCGAAATT-AAATACAACTTTCAACAACGGATCTCTTGGCTCTCGCATCGATGAAGAACGCAGCGAAATGCGATAAGTAATGTGAATTGCAGAATTCAGTGAATCATCGAATCTTTGAACGCACCTTGCGCCCTTTGGTATTCCGAAGGGCATGCCTGTTTGAGTGTCATGTTAATCTCAATCCCCTTG--TTTCTTAATT--GAGG-CTC--GGAG-ATTGGACTTGGAGGTTT---GCTGGTCC-CCCTTTT--GT-GG---TCGGCTCCTCTTAAATACATTAGCTGGACTTTGGTTC-GCGTGAAGATGTAATAGTTTATTCATCATTAGCGCTTGCCTAACGGGTCTGCTTCTAATCGTCTTCGGACAAGGATTAACTTCCTTCTTGACTCT-----------------------------------GCGCTATCCTCATCATTGCTG-GTGGTA-CTGGTGAGTTCGAGGCTGGTATCTCCAAGGATGGCCAGACCCGCGAGCACGCCCTTCTCGCCTTCACCCTCGGTGTGCGTCAGCTCATCGTCGCTGTTAACAAAATGGACACCACCAAGGTTCG-TTCTCGTAAATAT----TTATATTTCTTAT-----TTTATACTTAAC--GCTTATTATC-CAGTGGTCCGAGGATCGTTTCACTGGAATTATCAAGGAGACGTCCAACTTCATCAAGAAGGTCGGTTACAACCCGAAGACCGTTGCCTTCGTCCCGATCTCCGGCTGGCACGGTGACAACATGTTGGGGGAGTCTGCCAAGTAAGTTGCA--TTACTCT-ATTTGTCTTGATATGGAATTAAACGCGTTATCGTCTACAGCATGCCGTGGTACAAGGGCTGGACCAAGGAGACCAAGGCTGGTGTCGTAAAGGGTAAGACCCTCCTCGATGCCATCGACGCTATTGAGCCCCCCATCCGCCCCGAGAACAAGCCCCTTCGTCTCCCCCTCCAGGATGTGTAC--------------------
>Hydnoporia_orienticorrugata_CLZhao938_CN_YN
TCGAGTTTTGAAAG-CAGGCTTGATGCTGGTGCGGAAACGTACA-TGTGCTCAGTCTTGC--GCTCATTCCACTCAACCCCTGTGCA-CTTATCGAAGTTAGTAGTCGTTCCTCCAATTTA-TT-GGAGCCGTCT----GAGTGTC--GCAAGTAT-TCATTAG--AG---TC--TTTATTT--TATTGACTT----TGAAG--GAGAAA---GTGTT-ACTTTGACTAGGAGCGGTGAAACCTTTGACTT---ATTATAAAC-CTTTACTTGTCTTGTAGAATGTAATGCTCCT-CGTGGGCGAAATT-AAATACAACTTTCAACAACGGATCTCTTGGCTCTCGCATCGATGAAGAACGCAGCGAAATGCGATAAGTAATGTGAATTGCAGAATTCAGTGAATCATCGAATCTTTGAACGCACCTTGCGCCCTTTGGTATTCCGAAGGGCATGCCTGTTTGAGTGTCATGTTAATCTCAATCCCCTTG--TTTCTTAATT--GAGG-CTC--GGAG-ATTGGACTTGGAGGTTT---GCTGGTCC-CCCTTTT--GT-GG---TCGGCTCCTCTTAAATACATTAGCTGGACTTTGGTTC-GCGTGAAGATGTAATAGTTTATTCATCATTAGCGCTTGCCTAACGGGTCTGCTTCTAATCGTCTTCGGACAAGGATTAACTTCCTTCTTGACTCTTTGACCTCAAATCAGGTAGGACTACCCGCTGAACT------------------------------------------------------------------------------------------------------------------------------------------------------------------------------------------------------------------------------------------------------------------------------------------------------------------------------------------------------------------------------------------------------------------------------------------------------------------------------------------------------------------------------------------------------------------------------------------------
>Hydnoporia_orienticorrugata_He839_CN
TCGAGTTTTGAA-G-CAGGCTTGATGCTGGTGCGGAAACGTACA-TGTGCTCAGTCTTGC--GCTCATTCCACTCAACCCCTGTGCA-CTTATCGAAGTTAGTAGTCGTTCCTCCAATTTA-TT-GGAGCCGTCT----GAGTGTC--GCAAGTAT-TCATTAG--AG---TC--TTTATTT--TATTGACTT----TGAAG--AAGAAA---GTGTT-ACTTTGACTAGGAGCGGTGAAACCTTTGACTT---ATTATAAAC-CTTTACTTGTCTTGTAGAATGTAATGCTCCT-CGTGGGCGAAATT-AAATACAACTTTCAACAACGGATCTCTTGGCTCTCGCATCGATGAAGAACGCAGCGAAATGCGATAAGTAATGTGAATTGCAGAATTCAGTGAATCATCGAATCTTTGAACGCACCTTGCGCCCTTTGGTATTCCGAAGGGCATGCCTGTTTGAGTGTCATGTTAATCTCAATCCCCTTG--TTTCTTAATT--GAGG-CTC--GGAG-ATTGGACTTGGAGGTTT---GCTGGTCC-CCCTTTT--GT-GG---TCGGCTCCTCTTAAATACATTAGCTGGACTTTGGTTC-GCGTGAAGATGTAATAGTTTATTCATCATTAGCGCTTGCCTAACGGGTCTGCTTCTAATCGTCTTCGGACAAGGATTAACTTCCTTCTTGACTCT-----------------------------------------------------------------------------------------------------------------------------------------------------------------------------------------------------------------------------------------------------------------------------------------------------------------------------------------------------------------------------------------------------------------------------------------------------------------------------------------------------------------------------------------------------------------------------------------------------------------------------------
>Hydnoporia_subtabacina_SFC20190322-02_KR
TCGAGTTTTGAAAGTAGGACTTGATGCTGGTGCGGAAACGTACA-TGTGCTCAGTCTTAC--GCTCATTCCACTCAACCCCTGTGCA-CTTATCGAAGTTAGTAGTCGTTCCTCC--TTTA-TT-GGAGCCGTC-----GAGAGTC--GCGAGTAA-TCATTAG--AGAG-TC--TTT------ATTGACTTT----TGAAG--GTGGAA---GCG-TCRCTTTGACTGGGAGCGGTGAARCCTTTGACTT--TATTATAAAC-YTTTATTTGTCTTGTAGAATGTAATGCTCCT-AGTGGGCGAAATT-AAATATAACTTTCAACAACGGATCTCTTGGCTCTCGCATCGATGAAGAACGCAGCGAAATGCGATAAGTAATGTGAATTGCAGAATTCAGTGAATCATCGAATCTTTGAACGCACCTTGCGCCCTTTGGTATTCCGAAGGGCATGCCTGTTTGAGTGTCATGTTAATCTCAATCCCCTTG--TTTCTTAATT--GAGG-CTC--GGAGG-TTGGACTTGGAGTTT----GCTGGCC---CCTCTT--GT-GG---TCGGCTCCTCTTAAATGCATTAGCTGGACTTTGGTTCTGCGTGAAGGTGTAATAGTTTATTCGCCATTAGCGCTTGCCTAACGAGTCTGCTTCTAATCGTCTTCGGACAAGGATTAAGTTCCTTCTTGACTCTTTGACCTCAAATCAGGTAGGACTACCCGCTGAACTGCGCCATTCTCATCATTGCCG-GTGGTA-CTGGTGAGTTCGAGGCTGGTATCTCCAAGGATGGCCAGACCCGCGAGCACGCCCTTCTCGCCTTCACCCTCGGTGTGCGTCAGCTCATCGTCGCTGTCAACAAAATGGACACCACCAAGGTTCG-TACTTGTCATTAT----TTATATTATTTGT-----TTCATATTTAAC--GTTCGTTATCT-AGTGGTCCGAGGATCGTTTCATGGAAATCATCAAGGAGACGTCCAACTTCATCAAGAAGGTCGGTTACAACCCGAAGACCGTCGCCTTCGTCCCGATCTCCGGCTGGCACGGTGACAACATGTTGGAGGAGTCCGCCAAGTAAGCTGTA--TTGCTCTAATCTGTTTTGATATGGAGTTAATCGCATTATCGTCTACAGCATGCCATGGTACAAGGGCTGGACCAAGGAGACCAAGGCTGGTGTCGTAAAGGGTAAGACCCTTCTCGATGCCATCGATGCCATCGAGCCCCCCGTCCGCCCCGAGAACAAGCCCCTCCGTCTCCCCCTCCAGGATGTGTACAAGAT---------------
>Hydnoporia_subtabacina_SFC20190510-01_KR
TCGAGTTTTGAAAGTAGGACTTGATGCTGGTGCGGAAACGTACA-TGTGCTCAGTCTTAC--GCTCATTCCACTCAACCCCTGTGCA-CTTATCGAAGTTAGTAGTCGTTCCTCC--TTTA-TT-GGAGCCGTC-----GAGAGTC--GCGAGTAA-TCATTAG--AGAG-TC--TTT------ATTGACTTT----TGAAG--GTGGAA---GCG-TCGCTTTGACTGGGAGCGGTGAWRCCTTTGACTT--TATTATAAAC-YTTTATTTGTCTTGTAGAATGTAATGCTCCT-AGTGGGCGAAATT-AAATATAACTTTCAACAACGGATCTCTTGGCTCTCGCATCGATGAAGAACGCAGCGAAATGCGATAAGTAATGTGAATTGCAGAATTCAGTGAATCATCGAATCTTTGAACGCACCTTGCGCCCTTTGGTATTCCGAAGGGCATGCCTGTTTGAGTGTCATGTTAATCTCAATCCCCTTG--TTTCTTAATT--GAGG-CTC--GGAGG-TTGGACTTGGAGTYT----GCTGGCC---CCTCTT--GT-GG---TCGGCTCCTCTTAAATGCATTAGCTGGACTTTGGTTCTGCGTGAAGGTGTAATAGTTTATTCGCCATTAGCGCTTKCCTAACGAGTCTGCTTCTAATCGTCTTCGGACAAGGATTAASTTCCTTCTTGACTCTTTGACCTCAAATCAGGTAGGACTACCCGCTGAACTGCGCCATTCTCATCATTGCCG-GTGGTA-CTGGTGAGTTCGAGGCTGGTATCTCCAAGGATGGCCAGACCCGCGAGCACGCCCTTCTCGCCTTCACCCTCGGTGTGCGTCAGCTCATCGTCGCTGTCAACAAAATGGACACCACCAAGGTTCG-TACTTGTCATTAT----TTATATTATTTAT-----TTCATATTTAAC--GTTYGTTATCT-AGTGGTCCGAGGATCGTTTCATGGAAATCATCAAGGAGACGTCCAACTTCATCAAGAAGGTCGGTTACAACCCGAAGACCGTCGCCTTCGTCCCGATCTCCGGCTGGCACGGTGACAACATGTTGGAGGAGTCCGCCAAGTAAGCTGCA--TTGCTCTAATCTGTTTTGATATGGAATTAATCGCATTGTCGTCTACAGCATGCCATGGTACAAGGGCTGGACCAAGGAGACCAAGGCTGGTGTCGTAAAGGGTAAGACCCTTCTCGATGCCATCGATGCCATCGAGCCCCCCGTCCGCCCCGAGAACAAGCCCCTCCGTCTCCCCCTCCAGGATGTGTACAAGAT---------------
>Hydnoporia_subtabacina_Heikki_Kotiranta_20797_(H)_RU_PER
TCGAGTTTTGAAAGTAGGACTTGATGCTGGTGCGGAAACGTACA-TGTGCTCAGTCTTAC--GCTCATTCCACTCAACCCCTGTGCA-CTTATCGAAGTTAGTAGTCGTTCCTCC--TTTA-TT-GGAGCCGTC-----GAGAGTC--GCGAGTAA-TCAYTAG--AGAG-TC--TTT------ATTGACTTT----TGAAG--GTGGAA---GCG-TCGCTTTGACTGGGAGCGGTGAAACCTTTGACTT--TATTATAAAC-CTTTATTTGTCTTGTAGAATGTAATGCTCCT-AGTGGGCGAAATT-AAATATAACTTTCAACAACGGATCTCTTGGCTCTCGCATCGATGAAGAACGCAGCGAAATGCGATAAGTAATGTGAATTGCAGAATTCAGTGAATCATCGAATCTTTGAACGCACCTTGCGCCCTTTGGTATTCCGAAGGGCATGCCTGTTTGAGTGTCATGTTAATCTCAATCCCCTTG--TTTCTTAATT--GAGG-CTC--GGAGG-TTGGACTTGGAGTTT----GYTGGCC--CCCTCTT--GT-GG---TCGGCTCCTCTTAAATGCATTAGCTGGACTTTGGTTCTGCGTGAAGGTGTAATAGTTTATTCGCCATTAGCGCTTGCCTAACGAGTCTGCTTCTAATCGTCTTCGGACAAGGATTAAGTTCCTTCTTGACTCTTTGACCTCAAATCAGGTAGGACTACCCGCTGAAC-------TTCTCATCATTGCCG-GTGGTA-CTGGTGAGTTCGAGGCTGGTATCTCCAAGGATGGCCAGACCCGCGAGCACGCCCTTCTYGCCTTCACCCTCGGTGTGCGTCAGCTCATCGTCGCTGTCAACAAAATGGACACCACCAAGGTTCG-TACTTGTCATTAT----TTATATTATTTAT-----TTCATATTTAAC--GTTCGTTATCT-AGTGGTCCGAGGATCGTTTCATGGAAATCATCAAGGAGACGTCCAACTTCATCAAGAAGGTCGGTTACAACCCGAAGACCGTCGCCTTCGTCCCGATCTCCGGCTGGCACGGTGACAACATGTTGGAGGAGTCCGCCAAGTAAGCTGTA--TTGCTCTAATCTGTTTTGATATGGAGTTAATCGCATTATCGTCTACAGCATGCCATGGTACAAGGGCTGGACCAAGGAGACCAAGGCTGGTGTCGTAAAGGGTAAGACCCTTCTCGATGCCATCGATGCCATCGAGCCCCCCGTCCGCCCCGAGAACAAGCCCCTCCGTCTCCCCCTCCAGGATGTGTACAAGATCGGTGGTATTGGCAC
>Hydnoporia_subtabacina_Heikki_Kotiranta_25205_(H)_RU_KK
TCGAGTTTTGAAAGTAGGACTTGATGCTGGTGCGGAAACGTACA-TGTGCTCAGTCTTAC--GCTCATTCCACTCAACCCCTGTGCA-CTTATCGAAGTTAGTAGTCGTTCCTCC--TTTA-TT-GGAGCCGTC-----GAGAGTC--GCGAGTAA-TCATTAG----AG-TC--TTT------RTTGACTTT----TGAAG--GTGGAA---GCG-TCGCTTTGACTGGGAGCGGTGAAACCTTTGACTT--TATTATAAAC-CTTTATTTGTCTTGTAGAATGTAATGCTCCT-AGTGGGCGAAATT-AAATATAACTTTCAACAACGGATCTCTTGGCTCTCGCATCGATGAAGAACGCAGCGAAATGCGATAAGTAATGTGAATTGCAGAATTCAGTGAATCATCGAATCTTTGAACGCACCTTGCGCCCTTTGGTATTCCGAAGGGCATGCCTGTTTGAGTGTCATGTTAATCTCAATCCCCTTG--TTTCTTAATT--GAGG-CTC--GGAGG-TTGGACTTGGAGTTT----GYTGGCC--CCCTCTT--GT-GG---TCGGCTCCTCTTAAATGCATTAGCTGGACTTTGGTTCTGCGTGAAGGTGTAATAGTTTATTCGCCATTAGCGCTTGCCTAACGAGTCTGCTTCTAATCGTCTTCGGACAAGGATTAAGTTCCTT--------------------------------------------------------TCATTGCCG-GTGGTA-CTGGTGAGTTCGAGGCTGGTATCTCCAAGGATGGCCAGACCCGCGAGCACGCCCTTCTTGCCTTCACCCTCGGTGTGCGTCAGCTCATCGTCGCTGTCAACAAAATGGACACCACCAAGGTTCG-TACTTGTCATTAT----TTATATTATTTAT-----TTCATATTTAAC--GTTCGTTATCT-AGTGGTCCGAGGATCGTTTCATGGAAATCATCAAGGAGACGTCCAACTTCATCAAGAAGGTCGGTTACAACCCGAAGACCGTCGCCTTCGTCCCGATCTCCGGCTGGCACGGTGACAACATGTTGGAGGAGTCCGCCAAGTAAGCTGTA--TTGCTCTAATCTGTTTTGATATGGAGTTAATCGCATTATCGTCTACAGCATGCCATGGTACAAGGGCTGGACCAAGGAGACCAAGGCTGGTGTCGTAAAGGGTAAGACCCTTCTCGATGCCATCGATGCCATCGAGCCCCCCGTCCGCCCCGAGAACAAGCCCCTCCGTCTCCCCCTCCAGGATGTGTACAAGATCGGTGGTATTGGCAC
>Hydnoporia_subtabacina_Otto_Miettinen_17028.3_(H)_US_NY
TCGAGTTTTGAAAGTAGGACTTGATGCTGGTGCGGAAACGTACA-TGTGCTCAGTCTTAC--GCTCATTCCACTCAACCCCTGTGCA-CTTATCGAAGTTAGTAGTCGTTCCTCC--TTTA-TT-GGAGCCGTC-----GAGAGTC--GCGAGTAA-TCATTAG--AGAG-TC--TTT------ATTGACTTT----TGAAG--GTGGAA---GCG-TCGCTTTGACTGGGAGCGGTGAAACCTTTGACTT--TATTATAAAC-CTTTATTTGTCTTGTAGAATGTAATGCTCCTTAGTGGGCGAAATT-AAATATAACTTTCAACAACGGATCTCTTGGCTCTCGCATCGATGAAGAACGCAGCGAAATGCGATAAGTAATGTGAATTGCAGAATTCAGTGAATCATCGAATCTTTGAACGCACCTTGCGCCCTTTGGTATTCCGAAGGGCATGCCTGTTTGAGTGTCATGTTAATCTCAATCCCCTTG--TTTCTTAATT--GAGG-CTC--GGAGG-TTGGACTTGGAGGTTT---GCTGGCC---CCTCTT--GT-GG---TCGGCTCCTCTTAAATGCATTAGCTGGACTTTGGTTCTGCGTGAAGGTGTAATAGTTTATTCGCCATTAGCGCTTGCCTAACGAGTCTGCTTCTAATCGTCTTCGGACAAGGATTAAGTTCCTTCTTGACTCTTTGACCTCAAATCAGGTAGGACTACCCGCTGAACT----CATTCTCATCATTGCCG-GTGGTA-CTGGTGAGTTCGAGGCTGGTATCTCCAAGGATGGCCAGACCCGCGAGCACGCCCTTCTCGCCTTCACCCTCGGTGTGCGTCAGCTCATCGTCGCTGTCAACAAAATGGACACCACCAAGGTTCG-TACTTGTCATTAT----TTATATTATTTAT-----TTCATATTTAAC--GTTTGTTATCT-AGTGGTCCGAGGATCGTTTCATGGAAATCATCAAGGAGACGTCCAACTTCATCAAGAAGGTTGGTTACAACCCGAAGACCGTCGCCTTCGTCCCGATCTCCGGCTGGCACGGTGACAACATGTTGGAGGAGTCCGCCAAGTAAGCTGTA--TTGCTCTAATCTGTTTTGATATGGAGTTAATCGCATTATCGTCTACAGCATGCCATGGTACAAGGGCTGGACCAAGGAGACCAAGGCTGGTGTCGTAAAGGGTAAGACCCTTCTCGATGCCATCGATGCCATCGAGCCCCCCGTCCGCCCCGAGAACAAGCCCCTCCGTCTCCCCCTCCAGGATGTGTACAAGATCGGTGGTATTGGCAC
>Hydnoporia_subtabacina_Viacheslav_Spirin_5196_(H)_RU_KHA
TCGAGTTTTGAAAGTAGGACTTGATGCTGGTGCGGAAACGTACA-TGTGCTCAGTCTTAC--GCTCATTCCACTCAACCCCTGTGCA-CTTATCGAAGTTAGTAGTCGTTCCTCC--TTTA-TT-GGAGCCGTC-----GAGAGTC--GCGAGTAA-TCATTAG----AG-TC--TTT------ATTGACTTT----TGAAG--GTGGAA---GCG-TCGCTTTGACTGGGAGCGGTGAAACCTTTGACTT--TATTATAAAC-YTTTATTTGTCTTGTAGAATGTAATGCTCCT-AGTGGGCGAAATT-AAATATAACTTTCAACAACGGATCTCTTGGCTCTCGCATCGATGAAGAACGCAGCGAAATGCGATAAGTAATGTGAATTGCAGAATTCAGTGAATCATCGAATCTTTGAACGCACCTTGCGCCCTTTGGTATTCCGAAGGGCATGCCTGTTTGAGTGTCATGTTAATCTCAATCCCCTTG--TTTCTTAATT--GAGG-CTC--GGAGG-TTGGACTTGGAGTTT----GCTGGCC---CCTCTT--GT-GG---TCGGCTCCTCTTAAATGCATTAGCTGGACTTTGGTTCTGCGTGAAGGTGTAATAGTTTATTCGCCATTAGCGCTTKCCTAACGAGTCTGCTTCTAATCGTCTTCGGACAAGGATTAAGTTCCTTCTTGACTCTTTGACCTCAA----------------------------CCATTCTCATCATTGCCG-GTGGTA-CTGGTGAGTTCGAGGCTGGTATCTCCAAGGATGGCCAGACCCGCGAGCACGCCCTTCTCGCCTTCACCCTCGGTGTGCGTCAGCTCATCGTCGCTGTCAACAAAATGGACACCACCAAGGTTCG-TACTTGTCATTAT----TTATATTATTTRT-----TTCATATTTAAC--GTTYGTTATCT-AGTGGTCCGAGGATCGYTTCATGGAAATCATCAAGGAGACGTCCAACTTCATCAAGAAGGTCGGTTACAACCCGAAGACCGTCGCCTTCGTCCCGATCTCCGGCTGGCACGGTGACAACATGTTGGAGGAGTCCGCCAAGTAAGCTGTA--TTGCTCTAATCTGTTTTGWTATGGAGTTAATCGCATTATCGTCTACAGCATGCCATGGTACAAGGGCTGGACCAAGGAGACCAAGGCTGGTGTCGTAAAGGGTAAGACCCTTCTCGATGCCATCGATGCCATCGAGCCCCCCGTCCGCCCCGAGAACAAGCCCCTCCGTCTCCCCCTCCAGGATGTGTACAAGATCGGTGGTATTGGCAC
>Hydnoporia_subtabacina_Viacheslav_Spirin_6566_(H)_RU_KHA
TCGAGTTTTGAAAGTAGGACTTGATGCTGGTGCGGAAACGTACA-TGTGCTCAGTCTTAC--GCTCATTCCACTCAACCCCTGTGCA-CTTATCGAAGTTAGTAGTCGTTCCTCC--TTTA-TT-GGAGCCGTC-----GAGAGTC--GCGAGTAA-TCATTAG--AGAG-TC--TTT------ATTGACTTT----TGAAG--GTGGAA---GCG-TCGCTTTGACTGGGAGCGGTGAARCCTTTGACTT--TATTATAAAC-TTTTATTTGTCTTGTAGAATGTAATGCTCCT-AGTGGGCGAAATT-AAATATAACTTTCAACAACGGATCTCTTGGCTCTCGCATCGATGAAGAACGCAGCGAAATGCGATAAGTAATGTGAATTGCAGAATTCAGTGAATCATCGAATCTTTGAACGCACCTTGCGCCCTTTGGTATTCCGAAGGGCATGCCTGTTTGAGTGTCATGTTAATCTCAATCCCCTTG--TTTCTTAATT--GAGG-CTC--GGAGG-TTGGACTTGGAGTTT----GCTGGCC---CCTCTT--GT-GG---TCGGCTCCTCTTAAATGCATTAGCTGGACTTTGGTTCTGCGTGAAGGTGTAATAGTTTATTCGCCATTAGCGCTTGCCTAACGAGTCTGCTTCTAATCGTCTTCGGACAAGGATTAAGTTCCTTCTTGACTCTTTGACCTCAA------------------------------ATTCTCATCATTGCCG-GTGGTA-CTGGTGAATTCGAGGCTGGTATCTCCAAGGATGGCCAGACCCGCGAGCACGCCCTTCTCGCTTTCACCCTCGGTGTGCGTCAGCTCATCGTCGCTGTCAACAAAATGGACACCACCAAGGTTCG-TACTTGTCATTAT----TTATATTATTTRT-----TTCATATTTAAC--GTTYGTTATCT-AGTGGTCCGAGGATCGTTTCATGGAAATCATCAAGGAGACGTCCAACTTCATCAAGAAGGTCGGTTACAACCCGAAGACCGTCGCCTTCGTCCCGATCTCCGGCTGGCACGGTGACAACATGTTGGAGGAGTCCGCCAAGTAAGCTGYA--TTGCTCTAATCTGTTTTGATATGGAGTTAATCGCATTATCGTCTACAGCATGCCATGGTACAAGGGCTGGACCAAGGAGACCAAGGCTGGTGTCGTAAAGGGTAAGACCCTTCTCGATGCCATCGATGCCATCGAGCCCCCCGTCCGCCCCGAGAACAAGCCCCTCCGTCTCCCCCTCCAGGATGTGTACAAGATCGGTGGTATTGGCAC
>Hydnoporia_subtabacina_Viacheslav_Spirin_6520_(H)_RU_KHA
TCGAGTTTTGAAAGTAGGACTTGATGCTGGTGCGGAAACGTACA-TGTGCTCAGTCTTAC--GCTCATTCCACTCAACCCCTGTGCA-CTTATCRAAGTTAGTAGTCGTTCCTCC--TTTA-TT-GGAGCCGTC-----GAGAGTC--GCGAGTAA-TCATTAG---AAG-TC--TTT------RTTGACTTT----TGAAG--GTGGAA---GCG-TCGCTTTGACTGGGAGCGGTGAAACCTTTGACTT--TATTATAAAC-YTTTATTTGTCTTGTAGAATGTAATGCTCCT-AGTGGGCGAAATT-AAATATAACTTTCAACAACGGATCTCTTGGCTCTCGCATCGATGAAGAACGCAGCGAAATGCGATAAGTAATGTGAATTGCAGAATTCAGTGAATCATCGAATCTTTGAACGCACCTTGCGCCCTTTGGTATTCCGAAGGGCATGCCTGTTTGAGTGTCATGTTAATCTCAATCCCCTTG--TTTCTTAATT--GAGG-CTY--GGAGG-TTGGACTTGGAGTTT----GCTGGCC---CCTCTT--GT-GG---TCGGCTCCTCTTAAATGCATTAGCTGGACTTTGGTTCTGCGTGAAGGTGTAATAGTTTATTCGCCATTAGCGCTTGCCTAACGAGTCTGCTTCTAATCGTCTTCGGACAAGGATTAAGTTCCTTCTTGACTCTTTGACCTCAA-----------------------------CATTCTCATCATTGCCG-GTGGTA-CTGGTGAGTTCGAGGCTGGTATCTCCAAGGATGGCCAGACCCGCGAGCACGCCCTTCTCGCCTTCACCCTCGGTGTGCGTCAGCTCATCGTCGCTGTCAACAAAATGGACACCACCAAGGTTCG-TACTTGTCATTAT----TTATATTATTTAT-----TTCATATTTAAC--GTTCGTTATCT-AGTGGTCCGAGGATCGTTTCATGGAAATCATCAAGGAGACGTCCAACTTCATCAAGAAGGTCGGTTACAACCCGAAGACCGTCGCCTTCGTCCCGATCTCCGGCTGGCACGGTGACAACATGTTGGAGGAGTCCGCCAAGTAAGCTGTA--TTGCTCTAATCTGTTTTGATATGGAGTTAATCGCATTATCRTCTACAGCATGCCATGGTACAAGGGCTGGACCAAGGAGACCAAGGCTGGTGTCGTAAAGGGTAAGACCCTTCTCGATGCCATCGATGCCATCGAGCCCCCCGTCCGCCCCGAGAACAAGCCCCTCCGTCTCCCCCTCCAGGATGTGTACAAGATCGGTGGTATTGGCAC
>Hydnoporia_subtabacina_Viacheslav_Spirin_6507_(H)_RU_KHA
TCGAGTTTTGAAAGTAGGACTTGATGCTGGTGCGGAAACGTACA-TGTGCTCAGTCTTAC--GCTCATTCCACTCAACCCCTGTGCA-CTTATCGAAGTTAGTAGTCGTTCCTCC--TTTA-TT-GGAGCCGTC-----GAGAGTC--GCGAGTAA-TCATTAG---RAG-TC--TTT------RTTGACTTT----TGAAG--GTGGAA---GCG-TCGCTTTGACTGGGAGCGGTGAAACCTTTGACTT--TATTATAAAC-CTTTATTTGTCTTGTAGAATGTAATGCTCCT-AGTGGGCGAAATT-AAATATAACTTTCAACAACGGATCTCTTGGCTCTCGCATCGATGAAGAACGCAGCGAAATGCGATAAGTAATGTGAATTGCAGAATTCAGTGAATCATCGAATCTTTGAACGCACCTTGCGCCCTTTGGTATTCCGAAGGGCATGCCTGTTTGAGTGTCATGTTAATCTCAATCCCCTTG--TTTCTTAATT--GAGG-CTC--GGAGG-TTGGACTTGGAGGTTT---GCTGGCC---CCTCTT--GT-GG---TCGGCTCCTCTTAAATGCATTAGCTGGACTTTGGTTCTGCGTGAAGGTGTAATAGTTTATTCGCCATTAGCGCTTGCCTAACGAGTCTGCTTCTAATCGTCTTCGGACAAGGATTAAGTTCCTTMTTGACTCTTTGACCTCAA---------------------------------CTCATCATTGCCG-GTGGTA-CTGGTGAGTTCGAGGCTGGTATCTCCAAGGATGGCCAGACCCGCGAGCACGCCCTTCTCGCCTTCACCCTCGGTGTGCGTCAGCTCATCGTCGCTGTCAACAAAATGGACACCACCAAGGTTCG-TACTTGTCATTAT----TTATATTATTTAT-----TTCATATTTAAC--GTTCGTTATCT-AGTGGTCCGAGGATCGTTTCATGGAAATCATCAAGGAGACGTCCAACTTCATCAAGAAGGTCGGTTACAACCCGAAGACCGTCGCCTTCGTCCCGATCTCCGGCTGGCACGGTGACAACATGTTGGAGGAGTCCGCCAAGTAAGCTGTA--TTGCTCTAATCTGTTTTGATATGGAGTTAATCGCATTATCRTCTACAGCATGCCATGGTACAAGGGCTGGACCAAGGAGACCAAGGCTGGTGTCGTAAAGGGTAAGACCCTTCTCGATGCCATCGATGCCATCGAGCCCCCCGTCCGCCCCGAGAACAAGCCCCTCCGTCTCCCCCTCCAGGATGTGTACAAGATCGGTGGTATTGGCAC
>Hydnoporia_subtabacina_CFMR:DLL2011-175_US_WI
TCGAGTTTTGAAAGTAGGACTTGATGCTGGTGCGGAAACGTACA-TGTGCTCAGTCTTAC--GCTCATTCCACTCAACCCCTGTGCA-CTTATCGAAGTTAGTAGTCGTTCCTCC--TTTA-TT-GGAGCCGTC-----GAGAGTC--GCGAGTAA-TCATTAG--AGAG-TC--TTT------ATTGACTTT----TGAAG--GTGGAA---GCG-TCGCTTTGACTGGGAGCGGTGAAACCTTTGACTT--TATTATAAAC-CTTTATTTGTCTTGTAGAATGTAATGCTCCT-AGTGGGCGAAATT-AAATATAACTTTCAACAACGGATCTCTTGGCTCTCGCATCGATGAAGAACGCAGCGAAATGCGATAAGTAATGTGAATTGCAGAATTCAGTGAATCATCGAATCTTTGAACGCACCTTGCGCCCTTTGGTATTCCGAAGGGCATGCCTGTTTGAGTGTCATGTTAATCTCAATCCCCTTG--TTTCTTAATT--GAGG-CTC--GGAGG-TTGGACTTGGAGGCTT---GCTGGCC---CCTCTT--GT-GG---TCGGCTCCTCTTAAATCCATTAGCTGGACTTTGGTTCTGCGTGAAGGTGTAATAGTTTATTCGCCATTAGCGCTTGCCTAACGAGTCTGCTTCTAATCGTCTTSGGACAAGGATTAAGTTCCTTC-------------------------------------------------------------------------------------------------------------------------------------------------------------------------------------------------------------------------------------------------------------------------------------------------------------------------------------------------------------------------------------------------------------------------------------------------------------------------------------------------------------------------------------------------------------------------------------------------------------------------------------------
>Hydnoporia_subtabacina_He390_CN
TCGAGTTTTGAA-GTAGGACTTGATGCTGGTGCGGAAACGTACA-TGTGCTCAGTCTTAC--GCTCATTCCACTCAACCCCTGTGCA-CTTATCGAAGTTAGTAGTCGTTCCTCC--TTTA-TT-GGAGCCGTC-----GAGAGTC--GCGAGTAA-TCATTAG--AGAG-TC--TTT------ATTGACTTT----TGAAG--GTGGAA---GCG-TCGCTTTGACTGGGAGCGGTGAAACCTTTGACTT--TATTATAAAC-CTTTATTTGTCTTGTAGAATGTAATGCTCCT-AGTGGGCGAAATT-AAATATAACTTTCAACAACGGATCTCTTGGCTCTCGCATCGATGAAGAACGCAGCGAAATGCGATAAGTAATGTGAATTGCAGAATTCAGTGAATCATCGAATCTTTGAACGCACCTTGCGCCCTTTGGTATTCCGAAGGGCATGCCTGTTTGAGTGTCATGTTAATCTCAATCCCTTTG--TTTCTTAATT--GAGG-CTC--GGAGG-TTGGACTTGGAGTTT----GCTGGCC---CCTCTT--GT-GG---TCGGCTCCTCTTAAATGCATTAGCTGGACTTTGGTTCTGCGTGAAGGTGTAATAGTTTATTCGCCATTAGCGCTTGCCTAACGAGTCTGCTTCTAATCGTCTTCGGACAAGGATTAAGTTCCTTCTTGACTCT-----------------------------------------------------------------------------------------------------------------------------------------------------------------------------------------------------------------------------------------------------------------------------------------------------------------------------------------------------------------------------------------------------------------------------------------------------------------------------------------------------------------------------------------------------------------------------------------------------------------------------------
>Porodaedalea_alpicola_Cui12280_CN
----------------------GATGCTGGCGTGGAAACGCGCACTGTGCTCGGCCTTTCGTGCTTAATCCACTCAACACCTGTGCACCTTATCGAAGTTAGTAGTTG------------------GAGCCACCG------GGGT----TGATTTTGTTAGTAG----TG-TT---T---------CGAC--------------GCGAAATTATGGTCGGCCTTGGCTGGGATCGGCGAGCACTTTGACTT--CATCATACACACTTTAATTGTCTTGTAGAATGTAATGCTCCTT-GTGGGCGAAATG-AAATACAACTTTCAACAACGGATCTCTTGGCTCTCGCATCGATGAAGAACGCAGCGAAATGCGATAAGTAATGTGAATTGCAGAATTCAGTGAATCATCGAATCTTTGAACGCACCTTGCGCCCCTTGGTATTCCGAGGGGCATGCCTGTTTGAGTGTCATGTTAACATCAAACCCCTTG--CTTGTAAA-------GGCTC---GGGGCTTGGATTTGGAGGTTTGT-GCCGGCC--TGCTTGATTGTCGGTTGTCGGCTCCTCTTAAATGGATTAGCTGGACTTTGGT-CTGCGTGTCGGTGTAATAGTTTATTCACCA--ATCGCTTGCCTAATGGGTCTGCTTCTAATGGTCT--------------ATTGCCGCCGGTACT--------------------------------------------------------------------GGTGAGTTCGAGGCTGGTATCTCGAAGGACGGCCAGACCCGCGAGCATGCTCTCCTTGCGTTCACCCTTGGCGTTCGTCAGCTGATCGTCGCTGTCAACAAAATGGACACCACCAAGGTTCGCCTGCACTATTGGTCGCATTTTATCCTTTTTTTCCCCYWWTAMTTWA----TGAAATCTCTCAGTGGTCCGAGGATCGTTTCAATGAAATTGTCAAAGAGACGTCCAACTTCATYAAGAAGGTCGGCTACAACCCTAAGGCTGTTGCTTTCGTCCCGATCTCTGGATGGCATGGTGATAACATGTTGGAGGAATCCCCCAAGTAAATTAAA--TTACTATTATATTTGTTATCCGTGC--TAATTTCGCCTGTGCCTGCAGCATGACGTGGTACAAGGGCTGGACAAAGGAGACGAAGGCTGGTGTCGTCAAGGGCAAGACTCTCCTCGACGCCATCGACGCCATCGAGCCCCCAGTTCGTCCCGAGAACAAGCCCCTCCGTCTTCCCCTTCAGGATGTGTACAAAATTGGTGGTATCGGCAC
